# Supplementary material for: Detecting Clinically Significant Prostate Cancer in PI-RADS 3 Lesions Using T2w-Derived Radiomics Feature Maps in 3T Prostate MRI
Source: Curr Oncol. 2024 Nov 1;31(11):6814–28. doi: 10.3390/curroncol31110503 (PMC11592716; doi:10.3390/curroncol31110503)
Supplement: Supplementary file 1 [file curroncol-31-00503-s001.zip]

Archive with 15 entries (15 files):
- S10_ROCplots_feature_maps_PZ_only.pdf
- S11_ROCplots_feature_maps_TZ_only.pdf
- S12_ROC_generalized_linear_models_all_zones.xlsx
- S13_ROC_generalized_linear_models_PZ_only.xlsx
- S14_ROC_generalized_linear_models_TZ_only.xlsx
- S15_ICCs.xlsx
- S1_axial_T2_TSE_ sequence_technical_details.pdf
- S2_Software_Script.py
- S3_MWU_feature_maps_all_zones.xlsx
- S4_MWU_feature_maps_PZ_only.xlsx
- S5_MWU_feature_maps_TZ_only.xlsx
- S6_ROC_feature_maps_all_zones.xlsx
- S7_ROC_feature_maps_PZ_only.xlsx
- S8_ROC_feature_maps_TZ_only.xlsx
- S9_ROCplots_feature_maps_all_zones.pdf
