# Supplementary material for: Detecting Clinically Significant Prostate Cancer in PI-RADS 3 Lesions Using T2w-Derived Radiomics Feature Maps in 3T Prostate MRI
Source: Curr Oncol. 2024 Nov 1;31(11):6814–28. doi: 10.3390/curroncol31110503 (PMC11592716; doi:10.3390/curroncol31110503)
Supplement: Supplementary file 1 [file curroncol-31-00503-s001.zip › S12_ROC_generalized_linear_models_all_zones.xlsx]

## Sheet: GLM BIVARIATE
psa	feature	or	95_ci_low	95_ci_high	p	auc	tp	tn	fp	fn	delong_p
psad	firstorder_10Percentile	1000.14	72.6374	4757.13	0	0.936942	37	36	5	4	0.000876119
psad	firstorder_90Percentile	545.952	52.6337	2792.38	0	0.911957	30	40	1	11	0.00168757
psad	firstorder_Energy	657.831	52.9898	3160.88	0	0.914337	37	34	7	4	0.00411535
psad	firstorder_Entropy	643.689	56.0982	3701.58	0	0.814396	27	40	1	14	0.000339175
psad	firstorder_InterquartileRange	992.641	53.9602	4005.82	0	0.833432	27	39	2	14	0.000107722
psad	firstorder_Kurtosis	993.654	62.9244	5174.07	0	0.866151	29	40	1	12	3.54926e-05
psad	firstorder_Maximum	494.669	49.3398	2237.79	0	0.904819	30	40	1	11	0.00117552
psad	firstorder_Mean	807.225	55.8039	3902.42	0	0.913147	37	36	5	4	0.00482619
psad	firstorder_MeanAbsoluteDeviation	1007.74	57.9664	2820.83	0	0.813801	27	40	1	14	0.000390166
psad	firstorder_Median	832.308	70.694	3771.88	0	0.922665	37	36	5	4	0.00252081
psad	firstorder_Minimum	1593.62	72.6438	6019.94	0	0.928019	37	35	6	4	0.000623068
psad	firstorder_Range	770.852	51.1458	4172.39	0	0.814991	27	40	1	14	0.000269543
psad	firstorder_RobustMeanAbsoluteDeviation	886.545	56.4613	4923.76	0	0.831648	27	39	2	14	0.000123166
psad	firstorder_RootMeanSquared	648.511	60.9066	3168.1	0	0.912552	37	34	7	4	0.00400799
psad	firstorder_Skewness	756.763	44.6352	5433.72	0	0.81856	27	40	1	14	0.000522684
psad	firstorder_TotalEnergy	666.492	54.9032	3585.79	0	0.911957	37	34	7	4	0.0051006
psad	firstorder_Uniformity	873.37	59.2504	4235.44	0	0.831053	27	40	1	14	0.000245575
psad	firstorder_Variance	633.562	52.8121	3857.04	0	0.814396	27	40	1	14	0.000194863
psad	glcm_Autocorrelation	560.793	52.0324	3003.05	0	0.827484	27	41	0	14	2.83887e-05
psad	glcm_ClusterProminence	714.752	43.2824	4166.2	0	0.81856	27	41	0	14	0.000215424
psad	glcm_ClusterShade	481.081	38.7365	2513.56	0	0.804878	27	40	1	14	6.94412e-05
psad	glcm_ClusterTendency	727.025	50.6727	3987.68	0	0.82094	27	41	0	14	1.56963e-05
psad	glcm_Contrast	1772.31	52.3802	5566.3	0	0.825104	29	36	5	12	0.000306449
psad	glcm_Correlation	967.808	53.5638	4847.01	0	0.866151	31	35	6	10	0.00014115
psad	glcm_DifferenceAverage	956.968	59.5953	4134.64	0	0.829268	29	37	4	12	0.000388351
psad	glcm_DifferenceEntropy	595.227	55.2747	3150.17	0	0.820345	27	41	0	14	0.000287189
psad	glcm_DifferenceVariance	940.3	53.9059	4790.37	0	0.835217	27	39	2	14	9.13229e-05
psad	glcm_Id	806.569	58.9589	4605.53	0	0.838786	29	37	4	12	0.000693231
psad	glcm_Idm	669.506	58.8294	3689.94	0	0.829863	29	37	4	12	0.00147742
psad	glcm_Idmn	1032.87	69.8244	6859.01	0	0.893516	41	26	15	0	8.07103e-05
psad	glcm_Idn	1205.44	70.1564	6796.28	0	0.901249	41	28	13	0	4.86784e-05
psad	glcm_Imc1	879.899	55.4329	4371.09	0	0.825699	27	38	3	14	0.000363802
psad	glcm_Imc2	653.583	55.5393	3566.66	0	0.841761	33	31	10	8	0.00132573
psad	glcm_InverseVariance	2998.72	63.5774	4766.54	0	0.832243	27	38	3	14	0.000576441
psad	glcm_JointAverage	649.56	53.0034	3165.34	0	0.819155	27	40	1	14	0.000147491
psad	glcm_JointEnergy	861.41	62.1405	4828.19	0	0.831053	33	31	10	8	0.0016636
psad	glcm_JointEntropy	1304.37	56.2644	4071.35	0	0.834027	33	31	10	8	0.000762967
psad	glcm_MaximumProbability	786.864	51.7828	4179.06	0	0.829863	25	39	2	16	0.00165485
psad	glcm_MCC	876.547	49.7749	4638.51	0	0.816776	27	40	1	14	0.000314109
psad	glcm_SumAverage	713.854	52.7707	3106.08	0	0.819155	27	40	1	14	0.000147491
psad	glcm_SumEntropy	734.405	51.8043	4545.22	0	0.815586	27	40	1	14	0.000505412
psad	glcm_SumSquares	1203.59	49.2411	4202.82	0	0.814396	27	40	1	14	0.000264009
psad	gldm_DependenceEntropy	883.563	53.7601	5302.33	0	0.817371	27	40	1	14	0.000268152
psad	gldm_DependenceNonUniformity	947.555	50.0983	5099.7	0	0.835217	29	37	4	12	0.000836008
psad	gldm_DependenceNonUniformityNormalized	1574.67	55.4532	3660.62	0	0.835217	29	37	4	12	0.000836008
psad	gldm_DependenceVariance	857.952	56.0519	3609.38	0	0.833432	23	41	0	18	0.00143872
psad	gldm_GrayLevelNonUniformity	792.791	57.8231	4477.52	0	0.831053	27	40	1	14	0.000245575
psad	gldm_GrayLevelVariance	1820.93	51.8182	5524.94	0	0.811422	27	40	1	14	0.000248144
psad	gldm_HighGrayLevelEmphasis	691.463	46.0208	3499.74	0	0.819155	27	40	1	14	0.000127133
psad	gldm_LargeDependenceEmphasis	897.038	50.029	3680.06	0	0.832838	33	31	10	8	0.00435337
psad	gldm_LargeDependenceHighGrayLevelEmphasis	1630.22	47.2172	3431.69	0	0.82094	27	41	0	14	4.47361e-05
psad	gldm_LargeDependenceLowGrayLevelEmphasis	904.755	55.0029	4977.49	0	0.832838	23	41	0	18	0.000212758
psad	gldm_LowGrayLevelEmphasis	833.076	59.1166	4774.77	0	0.827484	27	39	2	14	0.00028552
psad	gldm_SmallDependenceEmphasis	714.804	49.8715	3844.22	0	0.828079	29	36	5	12	0.00272357
psad	gldm_SmallDependenceHighGrayLevelEmphasis	544.8	53.6727	2916.12	0	0.819155	27	40	1	14	0.000134294
psad	gldm_SmallDependenceLowGrayLevelEmphasis	490.255	46.8565	2787.17	0	0.812612	27	41	0	14	5.86927e-05
psad	glrlm_GrayLevelNonUniformity	1909.81	49.9009	3538.51	0	0.813206	27	41	0	14	0.000455773
psad	glrlm_GrayLevelNonUniformityNormalized	698.857	51.5543	3692.37	0	0.815586	27	40	1	14	0.000489783
psad	glrlm_GrayLevelVariance	821.194	51.8406	3438.19	0	0.811422	27	40	1	14	0.000248144
psad	glrlm_HighGrayLevelRunEmphasis	622.499	52.4651	3678.49	0	0.819155	27	40	1	14	0.000109217
psad	glrlm_LongRunEmphasis	841.791	51.7265	4303.07	0	0.834027	33	32	9	8	0.00253282
psad	glrlm_LongRunHighGrayLevelEmphasis	944.501	52.0218	5690.94	0	0.814396	27	41	0	14	0.000160396
psad	glrlm_LongRunLowGrayLevelEmphasis	859.092	62.9955	4289.23	0	0.835812	27	38	3	14	1.17937e-06
psad	glrlm_LowGrayLevelRunEmphasis	843.008	55.5406	4025.07	0	0.829863	27	40	1	14	0.000303688
psad	glrlm_RunEntropy	600.42	53.5278	2501.68	0	0.808447	27	41	0	14	0.000337296
psad	glrlm_RunLengthNonUniformity	798.616	50.6171	4294.55	0	0.825699	33	31	10	8	0.00375322
psad	glrlm_RunLengthNonUniformityNormalized	674.961	48.3604	3628.23	0	0.826294	33	31	10	8	0.00435843
psad	glrlm_RunPercentage	829.323	56.6664	3906.05	0	0.830458	33	31	10	8	0.0041676
psad	glrlm_RunVariance	979.707	58.196	4360.16	0	0.832838	33	31	10	8	0.00165207
psad	glrlm_ShortRunEmphasis	855.37	58.9055	4206.57	0	0.826294	33	31	10	8	0.00385703
psad	glrlm_ShortRunHighGrayLevelEmphasis	695.832	50.7882	4040.63	0	0.819155	27	40	1	14	0.000109217
psad	glrlm_ShortRunLowGrayLevelEmphasis	731.126	60.334	3859.05	0	0.817965	27	40	1	14	0.000604127
psad	glszm_GrayLevelNonUniformity	552.706	44.3355	3197.46	0	0.801904	27	41	0	14	0.000169796
psad	glszm_GrayLevelNonUniformityNormalized	646.606	47.5625	4318.99	0	0.806068	27	41	0	14	0.000431646
psad	glszm_GrayLevelVariance	690.123	47.7154	3215.68	0	0.814396	27	41	0	14	0.000232264
psad	glszm_HighGrayLevelZoneEmphasis	755.783	53.2765	4126.91	0	0.821535	27	41	0	14	7.83019e-05
psad	glszm_LargeAreaEmphasis	1070.54	58.2386	4696.28	0	0.822725	23	41	0	18	0.00451547
psad	glszm_LargeAreaHighGrayLevelEmphasis	509.854	42.5735	2599.88	0	0.817965	27	41	0	14	3.97839e-05
psad	glszm_LargeAreaLowGrayLevelEmphasis	913.481	50.6602	4696.5	0	0.837597	27	37	4	14	0.000149226
psad	glszm_LowGrayLevelZoneEmphasis	800.143	55.7846	3512.19	0	0.821535	27	40	1	14	0.000505884
psad	glszm_SizeZoneNonUniformity	834.857	52.3302	4774.07	0	0.822725	27	37	4	14	0.00219323
psad	glszm_SizeZoneNonUniformityNormalized	828.387	50.2033	4040.99	0	0.817965	27	38	3	14	0.00269244
psad	glszm_SmallAreaEmphasis	787.764	53.6639	3309.51	0	0.817965	27	37	4	14	0.00238961
psad	glszm_SmallAreaHighGrayLevelEmphasis	688.189	49.2351	3115.3	0	0.82213	27	40	1	14	7.68812e-05
psad	glszm_SmallAreaLowGrayLevelEmphasis	629.238	56.9312	3103.63	0	0.810232	27	41	0	14	8.80973e-05
psad	glszm_ZoneEntropy	940.672	57.4008	4118.58	0	0.815586	27	40	1	14	0.000294205
psad	glszm_ZonePercentage	852.069	56.5619	3925.37	0	0.831053	33	32	9	8	0.00232031
psad	glszm_ZoneVariance	866.966	59.1078	4592.07	0	0.82094	25	39	2	16	0.00176805
psad	ngtdm_Busyness	641.353	50.4073	3179.06	0	0.813801	27	41	0	14	4.02135e-05
psad	ngtdm_Coarseness	1041.24	58.7074	4377.4	0	0.840571	29	37	4	12	0.00331513
psad	ngtdm_Complexity	1178.49	51.2493	4478.58	0	0.831648	27	39	2	14	0.000208608
psad	ngtdm_Contrast	1125.38	54.7572	4585.76	0	0.813801	27	40	1	14	0.000479629
psad	ngtdm_Strength	606.205	44.1738	2777.66	0	0.825104	27	41	0	14	9.78755e-06
psad_gt_0_15	firstorder_10Percentile	5.79246	2.21396	13.9457	0	0.860797	37	31	10	4	0.131228
psad_gt_0_15	firstorder_90Percentile	5.13356	1.78026	11.7397	0	0.835812	37	31	10	4	0.140424
psad_gt_0_15	firstorder_Energy	5.37378	1.878	12.5592	0	0.842951	37	31	10	4	0.210923
psad_gt_0_15	firstorder_Entropy	5.58624	2.38496	11.0665	0	0.735872	29	30	11	12	0.000661412
psad_gt_0_15	firstorder_InterquartileRange	6.39712	2.40404	14.2828	0	0.749554	29	30	11	12	0.000820959
psad_gt_0_15	firstorder_Kurtosis	7.36214	2.82121	16.6105	0	0.785247	25	39	2	16	0.0182912
psad_gt_0_15	firstorder_Maximum	5.00188	2.02238	11.576	0.002	0.838192	37	31	10	4	0.0703477
psad_gt_0_15	firstorder_Mean	5.39506	2.07321	11.7978	0	0.848899	37	32	9	4	0.152361
psad_gt_0_15	firstorder_MeanAbsoluteDeviation	6.45642	2.56641	14.5705	0	0.74301	29	30	11	12	0.000640999
psad_gt_0_15	firstorder_Median	5.44713	1.98798	11.719	0	0.852469	37	32	9	4	0.152361
psad_gt_0_15	firstorder_Minimum	5.95627	2.20723	13.3856	0	0.848899	37	30	11	4	0.088937
psad_gt_0_15	firstorder_Range	6.17025	2.35807	13.3865	0	0.708507	29	30	11	12	0.0326631
psad_gt_0_15	firstorder_RobustMeanAbsoluteDeviation	6.57986	2.5973	14.5761	0	0.748959	29	30	11	12	0.000839899
psad_gt_0_15	firstorder_RootMeanSquared	5.27019	1.947	11.7797	0.002	0.845925	37	32	9	4	0.138951
psad_gt_0_15	firstorder_Skewness	5.33649	2.3689	10.6107	0	0.685901	29	35	6	12	0.09254
psad_gt_0_15	firstorder_TotalEnergy	5.29156	1.97357	11.1437	0.002	0.842951	37	31	10	4	0.210923
psad_gt_0_15	firstorder_Uniformity	7.24757	2.93331	16.1748	0	0.754908	29	30	11	12	0.000894935
psad_gt_0_15	firstorder_Variance	6.14096	2.48423	14.1341	0	0.706127	29	30	11	12	0.0283013
psad_gt_0_15	glcm_Autocorrelation	6.14645	2.24867	13.3881	0	0.722784	29	30	11	12	0.00932817
psad_gt_0_15	glcm_ClusterProminence	5.71997	2.09925	12.3407	0	0.738251	29	30	11	12	0.010389
psad_gt_0_15	glcm_ClusterShade	5.3793	2.03901	11.694	0	0.737656	23	38	3	18	0.0027711
psad_gt_0_15	glcm_ClusterTendency	4.47492	1.90022	9.3144	0	0.714456	29	30	11	12	0.00232931
psad_gt_0_15	glcm_Contrast	5.43899	2.29151	10.8428	0	0.757287	29	30	11	12	0.00125023
psad_gt_0_15	glcm_Correlation	6.88125	2.57071	16.0338	0	0.788816	33	28	13	8	0.0150222
psad_gt_0_15	glcm_DifferenceAverage	6.75173	2.84273	14.8048	0	0.760262	29	30	11	12	0.00206297
psad_gt_0_15	glcm_DifferenceEntropy	5.32158	2.30409	11.1069	0	0.732897	29	31	10	12	0.000733299
psad_gt_0_15	glcm_DifferenceVariance	6.30614	2.34755	13.6815	0	0.748959	29	30	11	12	0.000856433
psad_gt_0_15	glcm_Id	7.29253	2.9011	16.5499	0	0.766211	29	30	11	12	0.00423915
psad_gt_0_15	glcm_Idm	7.26088	2.89121	15.8559	0	0.760262	29	30	11	12	0.00604079
psad_gt_0_15	glcm_Idmn	8.5116	3.42663	18.6379	0	0.815586	38	27	14	3	0.0559602
psad_gt_0_15	glcm_Idn	8.74963	3.59992	17.7599	0	0.816181	38	27	14	3	0.0822195
psad_gt_0_15	glcm_Imc1	7.3809	2.80181	16.1392	0	0.751933	29	31	10	12	0.00137594
psad_gt_0_15	glcm_Imc2	8.01376	3.07385	17.1761	0	0.788816	34	26	15	7	0.00237248
psad_gt_0_15	glcm_InverseVariance	7.08813	2.79511	14.9817	0	0.7674	38	21	20	3	0.00166999
psad_gt_0_15	glcm_JointAverage	6.33747	2.4847	14.8467	0	0.713861	29	30	11	12	0.0257219
psad_gt_0_15	glcm_JointEnergy	8.40856	3.18128	18.8677	0	0.781678	29	32	9	12	0.00680633
psad_gt_0_15	glcm_JointEntropy	7.76222	3.17689	16.1277	0	0.773349	29	32	9	12	0.00426259
psad_gt_0_15	glcm_MaximumProbability	8.17529	3.12205	17.5725	0	0.781083	29	31	10	12	0.00918295
psad_gt_0_15	glcm_MCC	7.17062	2.63654	15.8345	0	0.745985	29	31	10	12	0.000527929
psad_gt_0_15	glcm_SumAverage	5.30469	2.29121	10.8898	0	0.713861	29	30	11	12	0.0257219
psad_gt_0_15	glcm_SumEntropy	6.84438	2.62984	15.5805	0	0.740036	29	30	11	12	0.000957233
psad_gt_0_15	glcm_SumSquares	6.31325	2.50456	13.5884	0	0.701963	29	30	11	12	0.0399689
psad_gt_0_15	gldm_DependenceEntropy	6.74286	2.58547	15.7505	0	0.732897	29	31	10	12	0.000835757
psad_gt_0_15	gldm_DependenceNonUniformity	7.15534	2.94599	16.3329	0	0.757287	29	30	11	12	0.00689788
psad_gt_0_15	gldm_DependenceNonUniformityNormalized	6.77096	2.73491	14.9789	0.002	0.757287	29	30	11	12	0.00689788
psad_gt_0_15	gldm_DependenceVariance	7.9416	3.16593	17.3461	0	0.787032	41	20	21	0	0.010444
psad_gt_0_15	gldm_GrayLevelNonUniformity	5.79536	2.4047	11.5498	0	0.754908	29	30	11	12	0.000894935
psad_gt_0_15	gldm_GrayLevelVariance	6.27879	2.1692	14.2439	0	0.706127	29	30	11	12	0.0283013
psad_gt_0_15	gldm_HighGrayLevelEmphasis	4.55489	2.10557	8.93399	0	0.713266	29	30	11	12	0.0220164
psad_gt_0_15	gldm_LargeDependenceEmphasis	7.61817	3.08794	17.3205	0	0.788816	29	31	10	12	0.0139936
psad_gt_0_15	gldm_LargeDependenceHighGrayLevelEmphasis	5.92579	2.26818	12.9075	0	0.71743	29	30	11	12	0.00905154
psad_gt_0_15	gldm_LargeDependenceLowGrayLevelEmphasis	7.77417	3.00867	16.3023	0	0.762641	25	35	6	16	0.0020747
psad_gt_0_15	gldm_LowGrayLevelEmphasis	5.41803	2.54124	11.3472	0	0.753718	29	30	11	12	0.000852426
psad_gt_0_15	gldm_SmallDependenceEmphasis	7.01277	2.81208	14.9087	0	0.767995	29	31	10	12	0.00764671
psad_gt_0_15	gldm_SmallDependenceHighGrayLevelEmphasis	6.25819	2.49732	13.7931	0	0.714456	29	30	11	12	0.0234735
psad_gt_0_15	gldm_SmallDependenceLowGrayLevelEmphasis	6.09906	2.26329	15.2978	0	0.741225	27	34	7	14	0.00281675
psad_gt_0_15	glrlm_GrayLevelNonUniformity	6.79429	2.74893	15.2237	0	0.74182	29	30	11	12	0.000538104
psad_gt_0_15	glrlm_GrayLevelNonUniformityNormalized	7.09719	2.57171	16.428	0	0.743605	29	30	11	12	0.000783821
psad_gt_0_15	glrlm_GrayLevelVariance	5.21097	2.18034	11.4351	0	0.706127	29	30	11	12	0.0283013
psad_gt_0_15	glrlm_HighGrayLevelRunEmphasis	6.05982	2.27477	14.0401	0	0.713266	29	30	11	12	0.0204519
psad_gt_0_15	glrlm_LongRunEmphasis	7.63878	3.08434	16.081	0	0.780488	21	40	1	20	0.0121977
psad_gt_0_15	glrlm_LongRunHighGrayLevelEmphasis	5.03428	2.11788	10.2383	0	0.714456	29	30	11	12	0.0180216
psad_gt_0_15	glrlm_LongRunLowGrayLevelEmphasis	7.30003	2.94125	16.4619	0	0.751933	29	30	11	12	0.00477694
psad_gt_0_15	glrlm_LowGrayLevelRunEmphasis	4.40688	2.14556	7.90785	0	0.751338	29	30	11	12	0.000959915
psad_gt_0_15	glrlm_RunEntropy	5.20795	2.31428	9.74352	0	0.723974	29	30	11	12	0.000572921
psad_gt_0_15	glrlm_RunLengthNonUniformity	7.14748	2.83031	15.5005	0	0.775729	29	31	10	12	0.00996659
psad_gt_0_15	glrlm_RunLengthNonUniformityNormalized	7.18782	2.82512	15.6698	0	0.775729	29	31	10	12	0.0116632
psad_gt_0_15	glrlm_RunPercentage	7.36443	2.73439	15.9662	0	0.780488	29	31	10	12	0.0149928
psad_gt_0_15	glrlm_RunVariance	7.56635	3.06589	16.3991	0	0.778703	29	31	10	12	0.0109259
psad_gt_0_15	glrlm_ShortRunEmphasis	7.39692	2.93518	16.4593	0	0.773349	29	31	10	12	0.0115235
psad_gt_0_15	glrlm_ShortRunHighGrayLevelEmphasis	6.25425	2.35085	14.4456	0	0.713266	29	30	11	12	0.0204519
psad_gt_0_15	glrlm_ShortRunLowGrayLevelEmphasis	6.74156	2.72189	14.4083	0	0.750744	34	25	16	7	0.000581746
psad_gt_0_15	glszm_GrayLevelNonUniformity	4.24149	2.02764	8.05519	0	0.725758	29	31	10	12	0.00548876
psad_gt_0_15	glszm_GrayLevelNonUniformityNormalized	5.37046	2.34849	10.9562	0	0.731112	29	30	11	12	0.000442077
psad_gt_0_15	glszm_GrayLevelVariance	4.88918	2.01551	9.76911	0	0.709102	29	30	11	12	0.0243364
psad_gt_0_15	glszm_HighGrayLevelZoneEmphasis	5.02211	2.32507	10.3172	0	0.716835	29	30	11	12	0.0156798
psad_gt_0_15	glszm_LargeAreaEmphasis	7.88916	3.15664	17.0562	0	0.782867	21	40	1	20	0.0120245
psad_gt_0_15	glszm_LargeAreaHighGrayLevelEmphasis	3.77335	1.96307	6.83006	0	0.726353	29	30	11	12	0.00584455
psad_gt_0_15	glszm_LargeAreaLowGrayLevelEmphasis	5.57808	2.49046	10.441	0	0.756098	29	30	11	12	0.00190432
psad_gt_0_15	glszm_LowGrayLevelZoneEmphasis	5.7064	2.31155	12.0381	0	0.740631	29	30	11	12	0.0011098
psad_gt_0_15	glszm_SizeZoneNonUniformity	7.06499	2.78199	14.934	0	0.762641	21	39	2	20	0.00578628
psad_gt_0_15	glszm_SizeZoneNonUniformityNormalized	6.7286	2.596	14.2895	0	0.757287	21	39	2	20	0.00547572
psad_gt_0_15	glszm_SmallAreaEmphasis	6.93858	2.60607	15.5436	0	0.757882	29	31	10	12	0.00540273
psad_gt_0_15	glszm_SmallAreaHighGrayLevelEmphasis	6.30804	2.37447	14.5413	0	0.719215	29	30	11	12	0.0162789
psad_gt_0_15	glszm_SmallAreaLowGrayLevelEmphasis	6.0676	2.29745	13.14	0	0.736466	27	34	7	14	0.00469813
psad_gt_0_15	glszm_ZoneEntropy	5.27542	2.34837	10.7576	0	0.738251	29	31	10	12	0.00066683
psad_gt_0_15	glszm_ZonePercentage	5.89919	2.46375	11.4194	0	0.772159	29	31	10	12	0.00764671
psad_gt_0_15	glszm_ZoneVariance	8.68613	3.38134	18.8164	0	0.801904	41	19	22	0	0.0062042
psad_gt_0_15	ngtdm_Busyness	4.01071	2.01819	7.25249	0	0.715051	29	31	10	12	0.00187939
psad_gt_0_15	ngtdm_Coarseness	6.88862	2.78626	15.0166	0	0.788221	38	24	17	3	0.0082827
psad_gt_0_15	ngtdm_Complexity	6.5348	2.53203	13.9926	0	0.753123	29	30	11	12	0.00113142
psad_gt_0_15	ngtdm_Contrast	6.23886	2.42774	14.0977	0	0.696014	29	30	11	12	0.062069
psad_gt_0_15	ngtdm_Strength	4.61523	2.00702	9.59786	0	0.734087	29	30	11	12	0.00216203
psad_gt_0_2	firstorder_10Percentile	12.455	4.32392	29.1022	0	0.911957	37	38	3	4	0.012905
psad_gt_0_2	firstorder_90Percentile	10.2143	3.78683	22.8501	0	0.882213	35	35	6	6	0.0155981
psad_gt_0_2	firstorder_Energy	10.7952	3.80279	24.9022	0	0.894706	35	36	5	6	0.0184265
psad_gt_0_2	firstorder_Entropy	12.9217	4.56977	31.6549	0	0.804878	29	35	6	12	2.74355e-06
psad_gt_0_2	firstorder_InterquartileRange	12.4932	4.60703	30.2445	0	0.816181	29	35	6	12	5.07068e-06
psad_gt_0_2	firstorder_Kurtosis	12.8776	5.30045	26.4828	0	0.834622	34	31	10	7	0.00122699
psad_gt_0_2	firstorder_Maximum	9.62578	3.57665	21.3892	0	0.869126	35	33	8	6	0.0174289
psad_gt_0_2	firstorder_Mean	11.2115	3.91907	24.7355	0	0.900654	35	37	4	6	0.0197104
psad_gt_0_2	firstorder_MeanAbsoluteDeviation	12.5384	4.39102	27.6917	0	0.810827	29	35	6	12	3.45823e-06
psad_gt_0_2	firstorder_Median	11.1786	3.98073	25.785	0	0.900654	35	37	4	6	0.0207256
psad_gt_0_2	firstorder_Minimum	12.6499	4.53525	30.2033	0	0.911957	37	38	3	4	0.00627045
psad_gt_0_2	firstorder_Range	11.7341	4.33458	27.2793	0	0.806663	29	35	6	12	2.56435e-06
psad_gt_0_2	firstorder_RobustMeanAbsoluteDeviation	12.0932	4.52979	27.1492	0	0.81856	29	35	6	12	4.01736e-06
psad_gt_0_2	firstorder_RootMeanSquared	10.6742	4.06582	24.895	0	0.894111	35	36	5	6	0.0185507
psad_gt_0_2	firstorder_Skewness	10.9741	4.10225	25.594	0	0.728138	27	40	1	14	0.0347414
psad_gt_0_2	firstorder_TotalEnergy	10.7461	4.10646	24.5417	0	0.892326	35	36	5	6	0.0223592
psad_gt_0_2	firstorder_Uniformity	12.8668	4.61642	27.8703	0	0.817965	29	34	7	12	6.10178e-06
psad_gt_0_2	firstorder_Variance	11.1851	4.27196	24.3235	0	0.801904	29	34	7	12	2.06277e-06
psad_gt_0_2	glcm_Autocorrelation	11.1363	4.14412	26.5616	0	0.755503	27	37	4	14	0.00319763
psad_gt_0_2	glcm_ClusterProminence	10.4184	3.95766	23.6881	0	0.765616	27	38	3	14	0.00275564
psad_gt_0_2	glcm_ClusterShade	9.81929	3.87946	21.3755	0	0.759667	27	37	4	14	0.000592736
psad_gt_0_2	glcm_ClusterTendency	11.0093	3.96223	25.9079	0	0.74182	27	37	4	14	0.000407778
psad_gt_0_2	glcm_Contrast	12.3392	4.59925	29.8406	0	0.827484	38	26	15	3	6.13036e-06
psad_gt_0_2	glcm_Correlation	10.8242	3.83642	25.1788	0	0.831648	41	22	19	0	0.000574342
psad_gt_0_2	glcm_DifferenceAverage	12.5785	4.48803	29.9033	0	0.831648	38	26	15	3	1.19694e-05
psad_gt_0_2	glcm_DifferenceEntropy	11.7418	4.42938	26.8762	0	0.792385	29	35	6	12	7.0106e-06
psad_gt_0_2	glcm_DifferenceVariance	12.0668	4.35551	28.3851	0	0.817371	38	26	15	3	4.29228e-06
psad_gt_0_2	glcm_Id	13.1286	4.73029	29.5517	0	0.828673	29	35	6	12	5.39502e-05
psad_gt_0_2	glcm_Idm	13.4184	4.90887	33.4039	0	0.823914	29	35	6	12	9.54419e-05
psad_gt_0_2	glcm_Idmn	13.5783	4.92715	32.2702	0	0.874479	38	32	9	3	0.00259964
psad_gt_0_2	glcm_Idn	14.1171	5.14647	32.0567	0	0.880428	38	32	9	3	0.00367486
psad_gt_0_2	glcm_Imc1	12.4509	4.59846	29.4505	0	0.810232	29	34	7	12	1.30981e-05
psad_gt_0_2	glcm_Imc2	12.621	4.99779	30.6967	0	0.839976	34	31	10	7	8.27899e-05
psad_gt_0_2	glcm_InverseVariance	13.5901	5.04882	31.3708	0	0.828079	38	27	14	3	1.56105e-05
psad_gt_0_2	glcm_JointAverage	11.2373	4.21746	25.2983	0	0.798929	27	36	5	14	3.45004e-06
psad_gt_0_2	glcm_JointEnergy	12.9529	5.15122	28.3144	0	0.832243	29	35	6	12	0.000171841
psad_gt_0_2	glcm_JointEntropy	12.6933	4.88375	30.1303	0	0.825104	29	35	6	12	9.15312e-05
psad_gt_0_2	glcm_MaximumProbability	13.3251	5.3148	28.8568	0	0.831648	29	35	6	12	0.0003342
psad_gt_0_2	glcm_MCC	11.8379	4.51077	27.286	0	0.807852	27	36	5	14	2.88295e-06
psad_gt_0_2	glcm_SumAverage	11.7586	4.30045	27.9233	0	0.798929	27	36	5	14	3.45004e-06
psad_gt_0_2	glcm_SumEntropy	12.1265	4.54476	26.4209	0	0.802499	29	35	6	12	1.14786e-05
psad_gt_0_2	glcm_SumSquares	11.7122	4.33169	26.8439	0	0.808447	29	35	6	12	2.50811e-06
psad_gt_0_2	gldm_DependenceEntropy	12.5443	4.34086	30.0844	0	0.803093	29	35	6	12	3.73149e-06
psad_gt_0_2	gldm_DependenceNonUniformity	12.3236	4.62303	28.9373	0	0.81975	41	23	18	0	9.20533e-05
psad_gt_0_2	gldm_DependenceNonUniformityNormalized	12.1686	4.33775	28.5927	0	0.81975	41	23	18	0	9.20533e-05
psad_gt_0_2	gldm_DependenceVariance	13.2968	4.9579	29.7349	0	0.843546	41	25	16	0	0.000372736
psad_gt_0_2	gldm_GrayLevelNonUniformity	12.4503	4.81422	29.7301	0	0.817965	29	34	7	12	6.10178e-06
psad_gt_0_2	gldm_GrayLevelVariance	11.336	4.12746	26.8805	0	0.801904	29	34	7	12	2.06277e-06
psad_gt_0_2	gldm_HighGrayLevelEmphasis	11.2796	3.94067	27.3438	0	0.795955	27	36	5	14	2.51458e-06
psad_gt_0_2	gldm_LargeDependenceEmphasis	12.6355	5.00474	31.5435	0	0.845925	41	23	18	0	0.000438992
psad_gt_0_2	gldm_LargeDependenceHighGrayLevelEmphasis	10.6368	3.95733	24.4816	0	0.740631	27	37	4	14	0.00468761
psad_gt_0_2	gldm_LargeDependenceLowGrayLevelEmphasis	12.7569	4.80441	29.3076	0	0.808447	27	36	5	14	2.99934e-05
psad_gt_0_2	gldm_LowGrayLevelEmphasis	12.6411	4.66507	27.2848	0	0.810827	27	36	5	14	1.30372e-05
psad_gt_0_2	gldm_SmallDependenceEmphasis	11.8323	4.48708	27.2731	0	0.825104	41	24	17	0	0.00013667
psad_gt_0_2	gldm_SmallDependenceHighGrayLevelEmphasis	11.142	4.15145	25.9455	0	0.797145	29	35	6	12	2.87571e-06
psad_gt_0_2	gldm_SmallDependenceLowGrayLevelEmphasis	11.031	4.28861	25.0437	0	0.771565	27	39	2	14	0.000202526
psad_gt_0_2	glrlm_GrayLevelNonUniformity	12.4728	4.46853	30.1807	0	0.807258	29	34	7	12	2.77393e-06
psad_gt_0_2	glrlm_GrayLevelNonUniformityNormalized	12.5197	4.44014	29.3286	0	0.809042	29	34	7	12	4.54329e-06
psad_gt_0_2	glrlm_GrayLevelVariance	11.1644	4.10149	26.6606	0	0.801904	29	34	7	12	2.06277e-06
psad_gt_0_2	glrlm_HighGrayLevelRunEmphasis	11.244	4.11016	25.5799	0	0.795955	27	36	5	14	2.12403e-06
psad_gt_0_2	glrlm_LongRunEmphasis	12.2327	4.67624	27.3169	0	0.837597	41	23	18	0	0.000320255
psad_gt_0_2	glrlm_LongRunHighGrayLevelEmphasis	11.6776	4.33088	26.9346	0	0.740631	27	37	4	14	0.0087393
psad_gt_0_2	glrlm_LongRunLowGrayLevelEmphasis	12.9578	4.87523	30.5114	0	0.809637	27	36	5	14	0.000444756
psad_gt_0_2	glrlm_LowGrayLevelRunEmphasis	13.2528	4.60075	28.9089	0	0.812017	34	30	11	7	1.2959e-05
psad_gt_0_2	glrlm_RunEntropy	11.9334	4.35312	28.0407	0	0.79536	29	35	6	12	2.17415e-06
psad_gt_0_2	glrlm_RunLengthNonUniformity	12.265	4.50315	28.3795	0	0.835812	41	24	17	0	0.000160193
psad_gt_0_2	glrlm_RunLengthNonUniformityNormalized	12.4301	4.56359	29.3369	0	0.832838	41	23	18	0	0.000236365
psad_gt_0_2	glrlm_RunPercentage	12.3839	4.59661	29.2089	0	0.837597	41	24	17	0	0.000383046
psad_gt_0_2	glrlm_RunVariance	12.9646	4.98045	29.9396	0	0.841761	41	23	18	0	0.000257271
psad_gt_0_2	glrlm_ShortRunEmphasis	12.5453	4.70398	30.0605	0	0.830458	41	23	18	0	0.000244909
psad_gt_0_2	glrlm_ShortRunHighGrayLevelEmphasis	11.2339	3.91473	25.5634	0	0.795955	27	36	5	14	2.12403e-06
psad_gt_0_2	glrlm_ShortRunLowGrayLevelEmphasis	12.8281	4.66681	28.3742	0	0.813206	34	30	11	7	7.54129e-06
psad_gt_0_2	glszm_GrayLevelNonUniformity	10.9052	3.83466	25.334	0	0.753718	27	38	3	14	0.000919797
psad_gt_0_2	glszm_GrayLevelNonUniformityNormalized	11.9552	4.3789	29.0732	0	0.802499	29	34	7	12	1.28683e-06
psad_gt_0_2	glszm_GrayLevelVariance	7.89491	3.40288	15.2427	0	0.731707	27	37	4	14	0.013976
psad_gt_0_2	glszm_HighGrayLevelZoneEmphasis	11.3536	4.0336	28.0711	0	0.793575	27	36	5	14	1.80632e-06
psad_gt_0_2	glszm_LargeAreaEmphasis	13.3421	4.99718	29.2031	0	0.839381	41	23	18	0	0.000386992
psad_gt_0_2	glszm_LargeAreaHighGrayLevelEmphasis	10.7643	4.04379	24.8814	0	0.753123	27	38	3	14	0.0025252
psad_gt_0_2	glszm_LargeAreaLowGrayLevelEmphasis	13.1777	4.50414	30.8496	0	0.809042	27	36	5	14	1.9193e-05
psad_gt_0_2	glszm_LowGrayLevelZoneEmphasis	12.8251	4.87417	29.2849	0	0.809637	34	29	12	7	1.09464e-05
psad_gt_0_2	glszm_SizeZoneNonUniformity	12.093	4.25601	29.1867	0	0.82213	41	23	18	0	8.19745e-05
psad_gt_0_2	glszm_SizeZoneNonUniformityNormalized	12.0325	4.58932	27.4396	0	0.817965	41	23	18	0	6.62084e-05
psad_gt_0_2	glszm_SmallAreaEmphasis	11.8256	4.49904	27.9271	0	0.814991	29	35	6	12	8.17337e-05
psad_gt_0_2	glszm_SmallAreaHighGrayLevelEmphasis	11.6694	4.17722	26.3353	0	0.793575	29	34	7	12	2.21951e-06
psad_gt_0_2	glszm_SmallAreaLowGrayLevelEmphasis	11.1968	4.25588	25.1595	0	0.770375	29	34	7	12	1.0689e-06
psad_gt_0_2	glszm_ZoneEntropy	12.4074	4.41057	27.9191	0	0.807258	29	35	6	12	3.05819e-06
psad_gt_0_2	glszm_ZonePercentage	12.5955	4.78586	30.9813	0	0.829268	41	24	17	0	0.00013667
psad_gt_0_2	glszm_ZoneVariance	14.0714	4.94727	31.4263	0	0.84771	41	23	18	0	0.000400093
psad_gt_0_2	ngtdm_Busyness	11.0968	4.09208	25.232	0	0.754908	27	37	4	14	0.000373721
psad_gt_0_2	ngtdm_Coarseness	13.4141	5.04283	31.6464	0	0.854848	38	30	11	3	0.000148628
psad_gt_0_2	ngtdm_Complexity	12.5458	4.53362	29.5621	0	0.824509	29	35	6	12	4.73855e-06
psad_gt_0_2	ngtdm_Contrast	11.4833	4.31642	26.0478	0	0.816776	27	36	5	14	3.39661e-06
psad_gt_0_2	ngtdm_Strength	7.53233	3.42305	14.2442	0	0.765616	27	38	3	14	0.000639465
