# Supplementary material for: Detecting Clinically Significant Prostate Cancer in PI-RADS 3 Lesions Using T2w-Derived Radiomics Feature Maps in 3T Prostate MRI
Source: Curr Oncol. 2024 Nov 1;31(11):6814–28. doi: 10.3390/curroncol31110503 (PMC11592716; doi:10.3390/curroncol31110503)
Supplement: Supplementary file 1 [file curroncol-31-00503-s001.zip › S13_ROC_generalized_linear_models_PZ_only.xlsx]

## Sheet: GLM BIVARIATE
psa	feature	or	95_ci_low	95_ci_high	p	auc	tp	tn	fp	fn	delong_p
psad	firstorder_10Percentile	38612.6	2593.45	209544	0	0.938169	24	28	1	5	0.00421744
psad	firstorder_90Percentile	16289.2	1190.34	76610	0	0.91082	24	26	3	5	0.0236658
psad	firstorder_Energy	17523.4	1214.46	86174.9	0	0.91082	24	26	3	5	0.0301924
psad	firstorder_Entropy	30164.2	1348.03	164343	0	0.831153	18	29	0	11	0.00128552
psad	firstorder_InterquartileRange	25552.5	1046.74	153465	0	0.815696	18	29	0	11	0.000672161
psad	firstorder_Kurtosis	25994.3	1298.82	160482	0	0.794293	18	29	0	11	0.00881136
psad	firstorder_Maximum	15470.3	1160.65	73386.9	0	0.906064	24	26	3	5	0.021651
psad	firstorder_Mean	28366.5	2299.2	117927	0	0.915577	22	29	0	7	0.0202644
psad	firstorder_MeanAbsoluteDeviation	23466.7	799.407	137065	0	0.804994	18	29	0	11	0.00211907
psad	firstorder_Median	26763.8	2056.15	112960	0	0.91082	24	26	3	5	0.0325064
psad	firstorder_Minimum	55233.5	3257.14	283894	0	0.932224	24	28	1	5	0.00230347
psad	firstorder_Range	29829.2	852.802	140739	0	0.819263	18	29	0	11	0.00142203
psad	firstorder_RobustMeanAbsoluteDeviation	36896.8	1132.55	156793	0	0.815696	18	29	0	11	0.000742069
psad	firstorder_RootMeanSquared	24948.1	1745.47	133540	0	0.91082	24	26	3	5	0.0301924
psad	firstorder_Skewness	30623.9	1095.34	157448	0	0.806183	18	29	0	11	0.0165005
psad	firstorder_TotalEnergy	16932.1	1349.8	84365.5	0	0.91082	24	26	3	5	0.0301924
psad	firstorder_Uniformity	33222	1404.68	199022	0	0.825208	18	28	1	11	0.000687891
psad	firstorder_Variance	20841.7	765.558	123656	0	0.814507	18	29	0	11	0.00223257
psad	glcm_Autocorrelation	21943.8	724.421	160552	0	0.829964	18	29	0	11	0.006114
psad	glcm_ClusterProminence	20707.6	554.946	136052	0	0.831153	18	29	0	11	0.0059204
psad	glcm_ClusterShade	22716.9	601.479	146722	0	0.804994	18	29	0	11	0.00182899
psad	glcm_ClusterTendency	22391.6	560.124	106592	0	0.821641	18	29	0	11	0.00287418
psad	glcm_Contrast	28710.9	1106.69	148124	0	0.810939	18	29	0	11	0.00368257
psad	glcm_Correlation	55301	1389.66	278171	0	0.9239	22	28	1	7	0.00157095
psad	glcm_DifferenceAverage	34621.7	1069.65	198713	0	0.827586	18	28	1	11	0.00104477
psad	glcm_DifferenceEntropy	48331.5	1109.3	168007	0	0.815696	18	29	0	11	0.00627019
psad	glcm_DifferenceVariance	27777.7	1099.84	160895	0	0.812128	18	29	0	11	0.000612293
psad	glcm_Id	83666.4	1538.46	232136	0	0.827586	17	29	0	12	0.00280349
psad	glcm_Idm	47482.8	1536.05	256284	0	0.837099	17	29	0	12	0.00192353
psad	glcm_Idmn	57815.6	2696.88	342338	0	0.917955	29	20	9	0	0.00167285
psad	glcm_Idn	61539.3	2694.25	365806	0	0.928656	29	22	7	0	0.00147506
psad	glcm_Imc1	36132.9	1450.82	181378	0	0.824019	17	29	0	12	0.000430355
psad	glcm_Imc2	37819.5	1867.96	183831	0	0.83591	17	29	0	12	0.000867487
psad	glcm_InverseVariance	42534.9	1622.3	240950	0	0.828775	17	29	0	12	0.000351563
psad	glcm_JointAverage	23544.9	726.563	125472	0	0.816885	18	29	0	11	0.00352967
psad	glcm_JointEnergy	37774.6	1397.61	211860	0	0.851367	23	23	6	6	0.000463454
psad	glcm_JointEntropy	47290.6	1673.91	241081	0	0.840666	17	29	0	12	0.000355013
psad	glcm_MaximumProbability	38360.2	1424.35	234960	0	0.829964	17	29	0	12	0.00242273
psad	glcm_MCC	43068	1664.89	220684	0	0.843044	17	29	0	12	3.79134e-05
psad	glcm_SumAverage	25746.2	803.167	137681	0	0.816885	18	29	0	11	0.00352967
psad	glcm_SumEntropy	27147.7	1001.99	149408	0	0.821641	18	29	0	11	0.00483979
psad	glcm_SumSquares	23276.3	875.134	141497	0	0.812128	18	29	0	11	0.0015727
psad	gldm_DependenceEntropy	27715.9	953.482	176996	0	0.820452	18	29	0	11	0.00139383
psad	gldm_DependenceNonUniformity	39342.6	1649.56	230101	0	0.838288	17	29	0	12	0.00540145
psad	gldm_DependenceNonUniformityNormalized	37362.1	1670.13	199050	0	0.838288	17	29	0	12	0.00540145
psad	gldm_DependenceVariance	40011.5	1612.48	210890	0	0.851367	17	29	0	12	0.00336831
psad	gldm_GrayLevelNonUniformity	38605.9	1207.78	208949	0	0.825208	18	28	1	11	0.000687891
psad	gldm_GrayLevelVariance	18910.7	769.252	100678	0	0.814507	18	29	0	11	0.00223257
psad	gldm_HighGrayLevelEmphasis	23834.5	748.714	115144	0	0.819263	18	29	0	11	0.00263092
psad	gldm_LargeDependenceEmphasis	39613.3	1617.67	200440	0	0.834721	17	29	0	12	0.0153708
psad	gldm_LargeDependenceHighGrayLevelEmphasis	20591.6	761.251	118177	0	0.821641	18	29	0	11	0.00145929
psad	gldm_LargeDependenceLowGrayLevelEmphasis	55168	2068.89	281110	0	0.862069	27	21	8	2	0.00141601
psad	gldm_LowGrayLevelEmphasis	43386.6	1720.62	212767	0	0.829964	18	28	1	11	0.000517956
psad	gldm_SmallDependenceEmphasis	41377.7	1428.99	237865	0	0.845422	17	29	0	12	0.00414364
psad	gldm_SmallDependenceHighGrayLevelEmphasis	22411.3	858.12	121314	0	0.824019	18	29	0	11	0.00198462
psad	gldm_SmallDependenceLowGrayLevelEmphasis	16261.3	661.813	96774.1	0	0.854935	27	20	9	2	0.00195183
psad	glrlm_GrayLevelNonUniformity	28079.2	1081.12	205195	0	0.813317	18	29	0	11	0.00261986
psad	glrlm_GrayLevelNonUniformityNormalized	31782.5	1076.79	200558	0	0.829964	18	28	1	11	0.00117225
psad	glrlm_GrayLevelVariance	29817.4	638.392	148371	0	0.814507	18	29	0	11	0.00223257
psad	glrlm_HighGrayLevelRunEmphasis	27752.5	748.699	121647	0	0.819263	18	29	0	11	0.00328857
psad	glrlm_LongRunEmphasis	42098.6	1754.44	245311	0	0.837099	17	29	0	12	0.00512779
psad	glrlm_LongRunHighGrayLevelEmphasis	20119.2	748.554	120154	0	0.819263	18	29	0	11	0.00328857
psad	glrlm_LongRunLowGrayLevelEmphasis	54729.3	2581.84	308767	0	0.838288	17	29	0	12	0.000146502
psad	glrlm_LowGrayLevelRunEmphasis	47567.4	1769.09	271353	0	0.82283	18	28	1	11	0.0011649
psad	glrlm_RunEntropy	27986	995.015	173007	0	0.82283	18	29	0	11	0.00435353
psad	glrlm_RunLengthNonUniformity	37687.5	1479.39	176210	0	0.83591	17	29	0	12	0.0105743
psad	glrlm_RunLengthNonUniformityNormalized	44559.1	1465.22	268308	0	0.83591	17	29	0	12	0.0115721
psad	glrlm_RunPercentage	50317.8	1554.35	232272	0	0.831153	17	29	0	12	0.0088184
psad	glrlm_RunVariance	50903	1797.93	287184	0	0.832342	17	29	0	12	0.00365246
psad	glrlm_ShortRunEmphasis	41256.3	1692.73	221201	0	0.840666	17	29	0	12	0.00768568
psad	glrlm_ShortRunHighGrayLevelEmphasis	27406.6	817.056	128375	0	0.819263	18	29	0	11	0.00328857
psad	glrlm_ShortRunLowGrayLevelEmphasis	38291.4	1563.15	194891	0	0.824019	18	28	1	11	0.00120443
psad	glszm_GrayLevelNonUniformity	15701.7	528.304	105662	0	0.815696	18	29	0	11	0.0266276
psad	glszm_GrayLevelNonUniformityNormalized	28051.8	1027.23	168697	0	0.806183	18	29	0	11	0.00542111
psad	glszm_GrayLevelVariance	18129.3	648.441	93358.2	0	0.812128	18	29	0	11	0.00266057
psad	glszm_HighGrayLevelZoneEmphasis	22139.7	736.997	123856	0	0.819263	18	29	0	11	0.00587377
psad	glszm_LargeAreaEmphasis	41526.3	1875.27	261037	0	0.832342	17	29	0	12	0.00639438
psad	glszm_LargeAreaHighGrayLevelEmphasis	21821.5	638.443	136293	0	0.816885	18	29	0	11	0.00614958
psad	glszm_LargeAreaLowGrayLevelEmphasis	61855.4	2224.25	327995	0	0.839477	27	19	10	2	0.000811505
psad	glszm_LowGrayLevelZoneEmphasis	33033.7	1446.11	187320	0	0.819263	18	28	1	11	0.00446754
psad	glszm_SizeZoneNonUniformity	42716.7	1466.75	197108	0	0.841855	17	29	0	12	0.0040817
psad	glszm_SizeZoneNonUniformityNormalized	40512.4	1301.77	225925	0	0.843044	23	23	6	6	0.00257992
psad	glszm_SmallAreaEmphasis	38922	1505.25	210391	0	0.837099	17	29	0	12	0.00289463
psad	glszm_SmallAreaHighGrayLevelEmphasis	31228.1	679.282	176238	0	0.824019	18	29	0	11	0.00273302
psad	glszm_SmallAreaLowGrayLevelEmphasis	21332.7	632.72	122646	0	0.826397	18	29	0	11	0.0168775
psad	glszm_ZoneEntropy	32879.8	1038.14	191546	0	0.810939	18	29	0	11	0.00457045
psad	glszm_ZonePercentage	45485.2	1571.43	248567	0	0.839477	17	29	0	12	0.00494052
psad	glszm_ZoneVariance	45139	1647.58	271836	0	0.837099	17	29	0	12	0.00528129
psad	ngtdm_Busyness	20461.9	971.115	108632	0	0.825208	18	29	0	11	0.00195146
psad	ngtdm_Coarseness	55300.9	1826.27	305802	0	0.852556	17	29	0	12	0.00470323
psad	ngtdm_Complexity	30433.7	920.935	167806	0	0.812128	18	29	0	11	0.00247669
psad	ngtdm_Contrast	23736.1	841.258	138127	0	0.80975	18	29	0	11	0.000467503
psad	ngtdm_Strength	22737.4	604.06	96254.8	0	0.833532	18	29	0	11	0.0066396
psad_gt_0_15	firstorder_10Percentile	6.54785	1.94109	17.4774	0	0.852556	24	24	5	5	0.19116
psad_gt_0_15	firstorder_90Percentile	5.13295	1.57512	12.8473	0.004	0.845422	24	24	5	5	0.221706
psad_gt_0_15	firstorder_Energy	5.18254	1.5562	13.6593	0.006	0.8478	24	24	5	5	0.234329
psad_gt_0_15	firstorder_Entropy	3.64855	1.4613	7.7493	0.006	0.692033	18	23	6	11	0.0239065
psad_gt_0_15	firstorder_InterquartileRange	2.21482	1.29776	3.64922	0.008	0.681332	18	23	6	11	0.072486
psad_gt_0_15	firstorder_Kurtosis	3.67265	1.56702	7.27921	0.004	0.700357	18	25	4	11	0.0562042
psad_gt_0_15	firstorder_Maximum	4.96591	1.46161	12.5221	0.012	0.8478	24	24	5	5	0.162161
psad_gt_0_15	firstorder_Mean	5.79759	1.62663	14.8752	0	0.843044	24	24	5	5	0.234329
psad_gt_0_15	firstorder_MeanAbsoluteDeviation	3.31782	1.40044	6.73529	0.004	0.686088	18	23	6	11	0.0405558
psad_gt_0_15	firstorder_Median	4.58199	1.62855	10.7521	0.006	0.850178	24	24	5	5	0.234329
psad_gt_0_15	firstorder_Minimum	6.53058	2.01365	17.3747	0.002	0.841855	24	24	5	5	0.124846
psad_gt_0_15	firstorder_Range	3.09085	1.40735	6.01099	0.004	0.703924	18	23	6	11	0.0405558
psad_gt_0_15	firstorder_RobustMeanAbsoluteDeviation	4.17783	1.45924	9.60876	0.006	0.681332	18	23	6	11	0.0770688
psad_gt_0_15	firstorder_RootMeanSquared	5.51497	1.72276	13.1897	0.004	0.8478	24	24	5	5	0.234329
psad_gt_0_15	firstorder_Skewness	3.5719	1.47724	7.30988	0.004	0.625446	18	26	3	11	0.544684
psad_gt_0_15	firstorder_TotalEnergy	5.26282	1.44496	15.2682	0.006	0.845422	24	24	5	5	0.263601
psad_gt_0_15	firstorder_Uniformity	3.85427	1.63052	7.71143	0.004	0.707491	17	25	4	12	0.00929363
psad_gt_0_15	firstorder_Variance	3.11291	1.33888	6.20576	0.01	0.705113	18	23	6	11	0.0405558
psad_gt_0_15	glcm_Autocorrelation	3.75792	1.39384	8.001	0.012	0.731272	18	23	6	11	0.0697223
psad_gt_0_15	glcm_ClusterProminence	4.49831	1.2491	10.8249	0.022	0.715815	18	23	6	11	0.153641
psad_gt_0_15	glcm_ClusterShade	3.40818	1.39429	7.08344	0.01	0.694411	15	27	2	14	0.0568899
psad_gt_0_15	glcm_ClusterTendency	3.49233	1.4002	7.44997	0.01	0.705113	18	23	6	11	0.0674889
psad_gt_0_15	glcm_Contrast	3.0803	1.44762	5.99226	0.004	0.662307	18	23	6	11	0.191147
psad_gt_0_15	glcm_Correlation	7.83103	2.34283	22.0376	0	0.820452	29	18	11	0	0.0837897
psad_gt_0_15	glcm_DifferenceAverage	3.69877	1.47282	7.42575	0.002	0.662307	18	23	6	11	0.204475
psad_gt_0_15	glcm_DifferenceEntropy	2.57355	1.37737	4.41638	0.004	0.700357	18	23	6	11	0.0529747
psad_gt_0_15	glcm_DifferenceVariance	2.9581	1.43339	5.44134	0	0.676576	18	23	6	11	0.0300247
psad_gt_0_15	glcm_Id	4.62422	1.78269	9.98594	0.002	0.727705	29	12	17	0	0.0281286
psad_gt_0_15	glcm_Idm	7.12278	2.14962	18.1904	0	0.730083	29	13	16	0	0.0325744
psad_gt_0_15	glcm_Idmn	9.63499	2.73868	26.2951	0	0.829964	25	23	6	4	0.0933659
psad_gt_0_15	glcm_Idn	9.7195	2.91005	26.9254	0	0.832342	29	19	10	0	0.152988
psad_gt_0_15	glcm_Imc1	2.92276	1.56351	5.14315	0	0.701546	18	23	6	11	0.0110287
psad_gt_0_15	glcm_Imc2	7.2996	2.23148	20.2802	0	0.732461	29	12	17	0	0.0108577
psad_gt_0_15	glcm_InverseVariance	4.48981	1.70823	9.67345	0.002	0.730083	25	16	13	4	0.0479616
psad_gt_0_15	glcm_JointAverage	2.57326	1.32186	4.4123	0.004	0.714625	18	23	6	11	0.039159
psad_gt_0_15	glcm_JointEnergy	4.60116	1.95089	9.37769	0	0.732461	17	26	3	12	0.0278573
psad_gt_0_15	glcm_JointEntropy	4.72679	1.81178	9.83319	0.004	0.727705	17	26	3	12	0.0171181
psad_gt_0_15	glcm_MaximumProbability	5.31798	1.95546	11.6886	0	0.736029	17	26	3	12	0.0348384
psad_gt_0_15	glcm_MCC	5.35601	1.87806	12.4479	0.002	0.700357	18	23	6	11	0.00646726
psad_gt_0_15	glcm_SumAverage	2.28126	1.28899	3.68562	0.008	0.714625	18	23	6	11	0.039159
psad_gt_0_15	glcm_SumEntropy	3.6933	1.43574	7.64303	0.006	0.706302	27	14	15	2	0.0598048
psad_gt_0_15	glcm_SumSquares	3.83986	1.47475	8.48998	0.004	0.6956	18	23	6	11	0.0377984
psad_gt_0_15	gldm_DependenceEntropy	3.35381	1.44965	6.49895	0.004	0.697979	18	23	6	11	0.0323469
psad_gt_0_15	gldm_DependenceNonUniformity	4.64302	1.67929	10.6652	0.002	0.74673	29	14	15	0	0.0517477
psad_gt_0_15	gldm_DependenceNonUniformityNormalized	6.5409	2.13994	17.6894	0	0.74673	29	14	15	0	0.0517477
psad_gt_0_15	gldm_DependenceVariance	5.21654	1.96619	11.6967	0.002	0.770511	29	16	13	0	0.0383876
psad_gt_0_15	gldm_GrayLevelNonUniformity	4.40794	1.56989	10.1629	0	0.707491	17	25	4	12	0.00929363
psad_gt_0_15	gldm_GrayLevelVariance	3.46125	1.33554	7.70588	0.012	0.705113	18	23	6	11	0.0405558
psad_gt_0_15	gldm_HighGrayLevelEmphasis	2.68236	1.28565	4.78171	0.012	0.715815	18	23	6	11	0.0405558
psad_gt_0_15	gldm_LargeDependenceEmphasis	7.12385	2.08256	18.6119	0	0.768133	29	14	15	0	0.0674821
psad_gt_0_15	gldm_LargeDependenceHighGrayLevelEmphasis	3.87021	1.47128	8.9636	0.004	0.688466	18	22	7	11	0.0766581
psad_gt_0_15	gldm_LargeDependenceLowGrayLevelEmphasis	7.59907	2.25517	21.6318	0.002	0.756243	17	26	3	12	0.042208
psad_gt_0_15	gldm_LowGrayLevelEmphasis	4.42429	1.69725	9.47774	0.004	0.722949	17	26	3	12	0.0699269
psad_gt_0_15	gldm_SmallDependenceEmphasis	6.97871	1.94053	18.7126	0	0.747919	29	14	15	0	0.0517477
psad_gt_0_15	gldm_SmallDependenceHighGrayLevelEmphasis	2.66723	1.29245	4.80368	0.004	0.713436	18	23	6	11	0.0405558
psad_gt_0_15	gldm_SmallDependenceLowGrayLevelEmphasis	2.56216	1.29852	4.48841	0.008	0.751486	27	16	13	2	0.0753275
psad_gt_0_15	glrlm_GrayLevelNonUniformity	3.5869	1.45482	7.26538	0.004	0.687277	18	23	6	11	0.0422099
psad_gt_0_15	glrlm_GrayLevelNonUniformityNormalized	3.76811	1.47485	7.95326	0.002	0.69679	17	25	4	12	0.238034
psad_gt_0_15	glrlm_GrayLevelVariance	2.52342	1.28524	4.35909	0.01	0.705113	18	23	6	11	0.0405558
psad_gt_0_15	glrlm_HighGrayLevelRunEmphasis	3.25891	1.38651	6.48802	0.006	0.715815	18	23	6	11	0.0458544
psad_gt_0_15	glrlm_LongRunEmphasis	7.00426	2.03757	19.1009	0.002	0.74673	29	14	15	0	0.0553707
psad_gt_0_15	glrlm_LongRunHighGrayLevelEmphasis	3.11233	1.33602	5.87644	0.004	0.714625	18	23	6	11	0.0600459
psad_gt_0_15	glrlm_LongRunLowGrayLevelEmphasis	5.01033	1.90882	11.2505	0	0.727705	17	26	3	12	0.0369375
psad_gt_0_15	glrlm_LowGrayLevelRunEmphasis	5.21032	1.76075	12.2532	0.006	0.711058	17	26	3	12	0.113529
psad_gt_0_15	glrlm_RunEntropy	2.77236	1.33215	5.00516	0.006	0.720571	18	23	6	11	0.0386422
psad_gt_0_15	glrlm_RunLengthNonUniformity	4.12142	1.75517	8.17579	0.002	0.752675	29	14	15	0	0.0783166
psad_gt_0_15	glrlm_RunLengthNonUniformityNormalized	5.00847	1.89621	10.8708	0	0.756243	29	13	16	0	0.0783166
psad_gt_0_15	glrlm_RunPercentage	7.01371	1.92267	17.9661	0.002	0.74673	29	14	15	0	0.0717194
psad_gt_0_15	glrlm_RunVariance	7.52811	2.07618	19.5982	0.002	0.745541	29	14	15	0	0.0280152
psad_gt_0_15	glrlm_ShortRunEmphasis	6.93345	2.00702	19.3138	0	0.749108	29	13	16	0	0.0723666
psad_gt_0_15	glrlm_ShortRunHighGrayLevelEmphasis	3.14314	1.40759	6.26377	0.006	0.715815	18	23	6	11	0.0458544
psad_gt_0_15	glrlm_ShortRunLowGrayLevelEmphasis	5.18553	1.70272	13.1116	0.006	0.706302	17	26	3	12	0.174893
psad_gt_0_15	glszm_GrayLevelNonUniformity	2.83553	1.18474	5.61562	0.012	0.739596	27	15	14	2	0.16353
psad_gt_0_15	glszm_GrayLevelNonUniformityNormalized	3.12768	1.50368	6.00549	0.002	0.699168	18	23	6	11	0.0422099
psad_gt_0_15	glszm_GrayLevelVariance	2.91421	1.32968	5.48659	0.006	0.707491	18	23	6	11	0.0405558
psad_gt_0_15	glszm_HighGrayLevelZoneEmphasis	3.74909	1.36081	8.2887	0.012	0.720571	18	23	6	11	0.0674889
psad_gt_0_15	glszm_LargeAreaEmphasis	6.31449	2.3171	15.1449	0.002	0.753864	29	14	15	0	0.0338465
psad_gt_0_15	glszm_LargeAreaHighGrayLevelEmphasis	3.49384	1.33719	7.8242	0.012	0.717004	18	23	6	11	0.0852898
psad_gt_0_15	glszm_LargeAreaLowGrayLevelEmphasis	4.66928	1.8395	9.72349	0.002	0.730083	17	25	4	12	0.0282961
psad_gt_0_15	glszm_LowGrayLevelZoneEmphasis	3.47841	1.50143	6.64165	0.002	0.684899	17	25	4	12	0.352463
psad_gt_0_15	glszm_SizeZoneNonUniformity	6.66128	1.92768	17.5772	0	0.744352	29	13	16	0	0.0468639
psad_gt_0_15	glszm_SizeZoneNonUniformityNormalized	5.10965	1.70823	11.8987	0.002	0.73365	29	13	16	0	0.0402442
psad_gt_0_15	glszm_SmallAreaEmphasis	4.90971	1.85735	10.339	0	0.732461	29	12	17	0	0.0368083
psad_gt_0_15	glszm_SmallAreaHighGrayLevelEmphasis	3.16353	1.35724	5.94904	0.008	0.718193	18	23	6	11	0.0458544
psad_gt_0_15	glszm_SmallAreaLowGrayLevelEmphasis	2.59857	1.26704	4.65212	0.018	0.732461	18	24	5	11	0.142399
psad_gt_0_15	glszm_ZoneEntropy	3.05919	1.40385	5.85292	0.002	0.693222	18	23	6	11	0.0495028
psad_gt_0_15	glszm_ZonePercentage	5.99048	1.88541	14.4836	0	0.747919	29	14	15	0	0.0517477
psad_gt_0_15	glszm_ZoneVariance	4.99853	1.88349	10.8078	0.002	0.774078	29	15	14	0	0.0274318
psad_gt_0_15	ngtdm_Busyness	3.64706	1.29465	7.63526	0.014	0.72176	23	19	10	6	0.0288174
psad_gt_0_15	ngtdm_Coarseness	4.51937	1.74553	9.74306	0.002	0.760999	29	14	15	0	0.0413349
psad_gt_0_15	ngtdm_Complexity	2.23184	1.30446	3.47639	0.006	0.673008	18	23	6	11	0.128943
psad_gt_0_15	ngtdm_Contrast	2.87117	1.37015	5.40289	0.002	0.686088	18	23	6	11	0.0194456
psad_gt_0_15	ngtdm_Strength	3.35331	1.31672	6.89955	0.008	0.73365	18	23	6	11	0.122778
psad_gt_0_2	firstorder_10Percentile	15.261	4.28822	38.2676	0	0.915577	24	28	1	5	0.0169088
psad_gt_0_2	firstorder_90Percentile	12.3526	3.45093	32.3359	0	0.896552	24	26	3	5	0.0428348
psad_gt_0_2	firstorder_Energy	12.847	3.65898	33.5654	0	0.906064	24	26	3	5	0.0328072
psad_gt_0_2	firstorder_Entropy	12.0907	3.55573	32.5331	0	0.762188	18	26	3	11	0.0888428
psad_gt_0_2	firstorder_InterquartileRange	11.5174	3.42265	31.4051	0	0.744352	18	27	2	11	0.016777
psad_gt_0_2	firstorder_Kurtosis	8.87668	3.42144	19.0664	0	0.764566	18	27	2	11	0.00352865
psad_gt_0_2	firstorder_Maximum	11.9972	3.35971	31.9993	0	0.888228	24	25	4	5	0.0497379
psad_gt_0_2	firstorder_Mean	13.8018	3.8211	35.8386	0	0.907253	24	27	2	5	0.028484
psad_gt_0_2	firstorder_MeanAbsoluteDeviation	12.0803	3.433	34.3775	0	0.753864	18	27	2	11	0.00292365
psad_gt_0_2	firstorder_Median	14.1955	4.29861	37.0895	0	0.907253	24	27	2	5	0.033214
psad_gt_0_2	firstorder_Minimum	16.0206	4.79509	41.4703	0	0.909631	24	28	1	5	0.00996647
psad_gt_0_2	firstorder_Range	8.8462	3.03211	21.2542	0	0.75981	18	27	2	11	0.00414435
psad_gt_0_2	firstorder_RobustMeanAbsoluteDeviation	12.3178	3.43717	31.7547	0	0.744352	18	27	2	11	0.0183582
psad_gt_0_2	firstorder_RootMeanSquared	13.4156	3.88777	33.8099	0	0.904875	24	26	3	5	0.033214
psad_gt_0_2	firstorder_Skewness	6.58475	2.87464	12.4843	0	0.694411	18	29	0	11	0.260275
psad_gt_0_2	firstorder_TotalEnergy	12.9463	3.8249	31.6114	0	0.900119	24	26	3	5	0.0491297
psad_gt_0_2	firstorder_Uniformity	12.7426	3.62724	34.8962	0	0.782402	18	26	3	11	0.000127971
psad_gt_0_2	firstorder_Variance	11.3333	3.23664	31.4587	0	0.765755	18	27	2	11	0.00364629
psad_gt_0_2	glcm_Autocorrelation	11.2298	3.25169	29.5604	0	0.800238	18	27	2	11	0.00364629
psad_gt_0_2	glcm_ClusterProminence	11.1635	3.53878	30.5294	0	0.778835	18	27	2	11	0.020867
psad_gt_0_2	glcm_ClusterShade	11.356	3.27047	30.7394	0	0.734839	18	27	2	11	0.0123137
psad_gt_0_2	glcm_ClusterTendency	8.46714	2.892	19.448	0	0.774078	18	27	2	11	0.00386109
psad_gt_0_2	glcm_Contrast	12.2974	3.58625	31.642	0	0.712247	18	27	2	11	0.0844898
psad_gt_0_2	glcm_Correlation	15.1246	3.93726	44.8324	0	0.884661	29	21	8	0	0.0074073
psad_gt_0_2	glcm_DifferenceAverage	12.8953	3.73401	36.295	0	0.804994	25	19	10	4	0.00015118
psad_gt_0_2	glcm_DifferenceEntropy	12.2059	3.35509	34.4274	0	0.7717	18	27	2	11	0.00364676
psad_gt_0_2	glcm_DifferenceVariance	8.41604	3.05016	18.4339	0	0.731272	18	27	2	11	0.00486174
psad_gt_0_2	glcm_Id	13.9133	3.96445	37.1057	0	0.806183	29	15	14	0	0.000539386
psad_gt_0_2	glcm_Idm	13.9072	4.00871	37.812	0	0.808561	29	16	13	0	0.000701597
psad_gt_0_2	glcm_Idmn	16.1257	4.82896	41.3136	0	0.883472	29	21	8	0	0.0161757
psad_gt_0_2	glcm_Idn	16.1948	5.2236	41.6719	0	0.88585	29	22	7	0	0.0289675
psad_gt_0_2	glcm_Imc1	13.4328	3.85785	38.5233	0	0.770511	18	26	3	11	0.000209905
psad_gt_0_2	glcm_Imc2	13.3965	3.70817	38.0585	0	0.788347	18	26	3	11	0.000595538
psad_gt_0_2	glcm_InverseVariance	13.7317	3.9991	36.5266	0	0.801427	25	20	9	4	0.0087952
psad_gt_0_2	glcm_JointAverage	9.3413	3.16291	21.8309	0	0.776457	18	27	2	11	0.00256584
psad_gt_0_2	glcm_JointEnergy	13.5702	4.1053	36.9614	0	0.794293	18	26	3	11	0.000718388
psad_gt_0_2	glcm_JointEntropy	13.1413	4.03377	34.6667	0	0.788347	18	26	3	11	0.000469504
psad_gt_0_2	glcm_MaximumProbability	13.1293	3.98304	33.9256	0	0.790725	18	26	3	11	0.00159376
psad_gt_0_2	glcm_MCC	13.4921	3.60955	37.3464	0	0.781213	18	26	3	11	6.53712e-05
psad_gt_0_2	glcm_SumAverage	11.7783	3.1355	32.0421	0	0.776457	18	27	2	11	0.00256584
psad_gt_0_2	glcm_SumEntropy	11.6198	3.52927	30.703	0	0.780024	18	27	2	11	0.00282073
psad_gt_0_2	glcm_SumSquares	11.409	3.23202	31.6971	0	0.758621	18	27	2	11	0.00317546
psad_gt_0_2	gldm_DependenceEntropy	9.11608	3.11455	22.6596	0	0.764566	18	27	2	11	0.00284143
psad_gt_0_2	gldm_DependenceNonUniformity	9.4053	3.42659	21.6237	0	0.818074	29	18	11	0	0.00137592
psad_gt_0_2	gldm_DependenceNonUniformityNormalized	13.1427	3.88148	36.1694	0	0.818074	29	18	11	0	0.00137592
psad_gt_0_2	gldm_DependenceVariance	13.6044	3.66067	37.1368	0	0.838288	29	19	10	0	0.00147568
psad_gt_0_2	gldm_GrayLevelNonUniformity	12.7967	3.71523	31.8915	0	0.782402	18	26	3	11	0.000127971
psad_gt_0_2	gldm_GrayLevelVariance	11.2306	3.25392	31.478	0	0.765755	18	27	2	11	0.00364629
psad_gt_0_2	gldm_HighGrayLevelEmphasis	8.02689	3.08786	17.0182	0	0.776457	18	27	2	11	0.00364629
psad_gt_0_2	gldm_LargeDependenceEmphasis	14.1656	4.048	39.8867	0	0.837099	27	20	9	2	0.00243549
psad_gt_0_2	gldm_LargeDependenceHighGrayLevelEmphasis	11.1495	2.90113	31.2495	0	0.75981	18	26	3	11	0.00411042
psad_gt_0_2	gldm_LargeDependenceLowGrayLevelEmphasis	14.0698	4.15243	38.237	0	0.819263	18	26	3	11	0.00169793
psad_gt_0_2	gldm_LowGrayLevelEmphasis	14.3817	4.26102	38.7909	0	0.782402	17	28	1	12	0.0168962
psad_gt_0_2	gldm_SmallDependenceEmphasis	13.3254	3.53017	36.4623	0	0.818074	29	18	11	0	0.00140624
psad_gt_0_2	gldm_SmallDependenceHighGrayLevelEmphasis	12.0595	3.46902	34.1494	0	0.774078	18	27	2	11	0.00364629
psad_gt_0_2	gldm_SmallDependenceLowGrayLevelEmphasis	7.00137	2.53388	14.5405	0	0.807372	27	18	11	2	0.00594113
psad_gt_0_2	glrlm_GrayLevelNonUniformity	7.92451	3.13845	16.2778	0	0.750297	18	27	2	11	0.0040857
psad_gt_0_2	glrlm_GrayLevelNonUniformityNormalized	12.5145	3.82446	34.0319	0	0.7717	18	26	3	11	0.0674362
psad_gt_0_2	glrlm_GrayLevelVariance	11.0075	3.16942	29.7587	0	0.765755	18	27	2	11	0.00364629
psad_gt_0_2	glrlm_HighGrayLevelRunEmphasis	7.67742	3.03355	16.5764	0	0.776457	18	27	2	11	0.00414435
psad_gt_0_2	glrlm_LongRunEmphasis	13.7272	4.16195	39.2991	0	0.818074	29	18	11	0	0.00148737
psad_gt_0_2	glrlm_LongRunHighGrayLevelEmphasis	10.9725	3.3705	29.7297	0	0.776457	18	27	2	11	0.00414435
psad_gt_0_2	glrlm_LongRunLowGrayLevelEmphasis	14.6658	4.51565	37.2614	0	0.791914	17	28	1	12	0.00658356
psad_gt_0_2	glrlm_LowGrayLevelRunEmphasis	14.2749	4.46481	37.1612	0	0.770511	17	28	1	12	0.0335646
psad_gt_0_2	glrlm_RunEntropy	11.9616	3.42166	32.4915	0	0.783591	18	27	2	11	0.00377759
psad_gt_0_2	glrlm_RunLengthNonUniformity	8.87133	3.3483	18.2294	0	0.82283	29	18	11	0	0.00265954
psad_gt_0_2	glrlm_RunLengthNonUniformityNormalized	13.372	3.60593	36.1982	0	0.826397	29	17	12	0	0.00265954
psad_gt_0_2	glrlm_RunPercentage	13.5618	3.98063	37.4658	0	0.818074	29	18	11	0	0.00223171
psad_gt_0_2	glrlm_RunVariance	13.6932	4.08785	38.2744	0	0.815696	29	17	12	0	0.000983087
psad_gt_0_2	glrlm_ShortRunEmphasis	13.5705	3.6985	34.5055	0	0.820452	29	17	12	0	0.00230343
psad_gt_0_2	glrlm_ShortRunHighGrayLevelEmphasis	11.3826	3.09176	30.6257	0	0.776457	18	27	2	11	0.00414435
psad_gt_0_2	glrlm_ShortRunLowGrayLevelEmphasis	13.3754	3.85461	35.246	0	0.768133	17	28	1	12	0.052709
psad_gt_0_2	glszm_GrayLevelNonUniformity	5.86641	2.32579	12.0243	0	0.800238	18	27	2	11	0.0105055
psad_gt_0_2	glszm_GrayLevelNonUniformityNormalized	11.8302	3.49113	33.0604	0	0.762188	18	27	2	11	0.0040857
psad_gt_0_2	glszm_GrayLevelVariance	10.8238	3.14926	30.6494	0	0.763377	18	27	2	11	0.00414435
psad_gt_0_2	glszm_HighGrayLevelZoneEmphasis	11.2537	3.25254	30.7425	0	0.782402	18	27	2	11	0.00476132
psad_gt_0_2	glszm_LargeAreaEmphasis	13.4543	3.95496	37.7716	0	0.820452	29	17	12	0	0.00147618
psad_gt_0_2	glszm_LargeAreaHighGrayLevelEmphasis	11.5264	3.55888	31.7837	0	0.781213	18	27	2	11	0.00575125
psad_gt_0_2	glszm_LargeAreaLowGrayLevelEmphasis	14.2966	4.28784	36.2117	0	0.804994	18	26	3	11	0.000607704
psad_gt_0_2	glszm_LowGrayLevelZoneEmphasis	13.4192	3.84931	35.1473	0	0.749108	18	26	3	11	0.133887
psad_gt_0_2	glszm_SizeZoneNonUniformity	13.7713	3.70746	37.9553	0	0.815696	29	17	12	0	0.00114759
psad_gt_0_2	glszm_SizeZoneNonUniformityNormalized	13.1882	3.89767	36.711	0	0.804994	29	17	12	0	0.00092879
psad_gt_0_2	glszm_SmallAreaEmphasis	12.8705	3.60886	35.3847	0	0.802616	29	16	13	0	0.000821931
psad_gt_0_2	glszm_SmallAreaHighGrayLevelEmphasis	12.003	3.55542	31.4232	0	0.778835	18	27	2	11	0.00414435
psad_gt_0_2	glszm_SmallAreaLowGrayLevelEmphasis	7.11341	2.71546	14.719	0	0.79786	18	27	2	11	0.0106236
psad_gt_0_2	glszm_ZoneEntropy	12.1331	3.46484	32.4947	0	0.757432	18	27	2	11	0.00502258
psad_gt_0_2	glszm_ZonePercentage	13.3532	3.71338	36.7315	0	0.818074	29	18	11	0	0.00140624
psad_gt_0_2	glszm_ZoneVariance	13.3334	4.10634	35.0654	0	0.827586	29	17	12	0	0.00239778
psad_gt_0_2	ngtdm_Busyness	11.5304	3.50814	32.0788	0	0.787158	23	21	8	6	0.00284803
psad_gt_0_2	ngtdm_Coarseness	14.6368	3.96909	43.1672	0	0.846611	25	22	7	4	0.00100169
psad_gt_0_2	ngtdm_Complexity	12.2311	3.48205	33.5671	0.002	0.722949	18	27	2	11	0.050784
psad_gt_0_2	ngtdm_Contrast	11.1663	3.20866	29.7506	0	0.736029	18	27	2	11	0.003187
psad_gt_0_2	ngtdm_Strength	7.12206	2.85535	15.061	0	0.804994	18	27	2	11	0.00685332
