# Supplementary material for: Detecting Clinically Significant Prostate Cancer in PI-RADS 3 Lesions Using T2w-Derived Radiomics Feature Maps in 3T Prostate MRI
Source: Curr Oncol. 2024 Nov 1;31(11):6814–28. doi: 10.3390/curroncol31110503 (PMC11592716; doi:10.3390/curroncol31110503)
Supplement: Supplementary file 1 [file curroncol-31-00503-s001.zip › S14_ROC_generalized_linear_models_TZ_only.xlsx]

## Sheet: GLM BIVARIATE
psa	feature	or	95_ci_low	95_ci_high	p	auc	tp	tn	fp	fn	delong_p
psad	firstorder_10Percentile	4.26835	2.40831	7.84428	0	1	12	12	0	0	1
psad	firstorder_90Percentile	14.8241	4.86652	28.2132	0	0.861111	12	8	4	0	0.346265
psad	firstorder_Energy	6.80176	2.09112	14.6557	0	0.895833	12	9	3	0	1
psad	firstorder_Entropy	28.1493	17.0801	40.2883	0	1	12	12	0	0	0.0113054
psad	firstorder_InterquartileRange	39.8446	24.8202	57.2814	0	1	12	12	0	0	7.4534e-08
psad	firstorder_Kurtosis	20.3143	11.8531	33.0855	0	0.965278	12	11	1	0	0.0763843
psad	firstorder_Maximum	20.7213	7.8035	42.7837	0	0.895833	12	9	3	0	0.0871885
psad	firstorder_Mean	5.07556	1.86363	11.5193	0.002	0.895833	12	9	3	0	1
psad	firstorder_MeanAbsoluteDeviation	38.1752	23.6492	54.6837	0	1	12	12	0	0	7.4534e-08
psad	firstorder_Median	8.91173	1.88724	10.527	0	0.895833	12	9	3	0	1
psad	firstorder_Minimum	5.62169	3.02433	10.7561	0	1	12	12	0	0	1
psad	firstorder_Range	36.7544	22.6612	52.4393	0	1	12	12	0	0	0.0225518
psad	firstorder_RobustMeanAbsoluteDeviation	38.2169	24.8284	55.6005	0	1	12	12	0	0	7.65851e-10
psad	firstorder_RootMeanSquared	6.39381	2.04191	13.6629	0	0.895833	12	9	3	0	1
psad	firstorder_Skewness	16.4538	8.68626	27.9374	0	0.895833	12	9	3	0	0.0383747
psad	firstorder_TotalEnergy	7.77617	2.57368	15.015	0	0.895833	12	9	3	0	1
psad	firstorder_Uniformity	25.7805	14.3912	38.6211	0	1	12	12	0	0	0.0225518
psad	firstorder_Variance	38.8655	25.2446	57.1676	0	1	12	12	0	0	7.4534e-08
psad	glcm_Autocorrelation	3.30014e+08	24.8992	56.0254	0	1	12	12	0	0	6.52688e-07
psad	glcm_ClusterProminence	40.6314	22.7762	54.9745	0	0.965278	12	11	1	0	0.000486779
psad	glcm_ClusterShade	20.6781	9.63544	40.0626	0	0.826389	12	7	5	0	0.0467308
psad	glcm_ClusterTendency	40.5247	25.8594	59.3735	0	1	12	12	0	0	7.4534e-08
psad	glcm_Contrast	34.732	23.0382	48.6514	0	1	12	12	0	0	0.00694073
psad	glcm_Correlation	23.8491	10.9122	41.9684	0	0.930556	12	10	2	0	0.0320887
psad	glcm_DifferenceAverage	33.7462	21.1991	47.5103	0	1	12	12	0	0	0.0225518
psad	glcm_DifferenceEntropy	25.1153	14.0786	38.2194	0	1	12	12	0	0	0.0441025
psad	glcm_DifferenceVariance	35.0885	23.4716	49.7002	0	1	12	12	0	0	0.00694073
psad	glcm_Id	30.4053	18.248	44.5469	0	1	12	12	0	0	0.0225518
psad	glcm_Idm	27.8227	16.0977	40.7219	0	1	12	12	0	0	0.0225518
psad	glcm_Idmn	13.086	5.31851	26.4723	0	0.965278	12	11	1	0	0.165307
psad	glcm_Idn	13.1716	6.05506	24.5757	0	0.965278	12	11	1	0	0.165307
psad	glcm_Imc1	27.6839	16.9697	40.4689	0	1	12	12	0	0	0.0225518
psad	glcm_Imc2	22.6989	13.0757	35.3784	0	1	12	12	0	0	0.0225518
psad	glcm_InverseVariance	26.5608	16.0683	37.9381	0	1	12	12	0	0	0.0357858
psad	glcm_JointAverage	36.9822	24.7988	52.5545	0.002	1	12	12	0	0	2.52311e-08
psad	glcm_JointEnergy	15.5918	8.21733	25.7776	0	1	12	12	0	0	0.0852668
psad	glcm_JointEntropy	17.7599	9.38623	27.6431	0	1	12	12	0	0	0.0852668
psad	glcm_MaximumProbability	1.75626e+06	9.02784	26.1183	0	1	12	12	0	0	0.165307
psad	glcm_MCC	20.954	11.9288	32.9751	0	0.930556	12	10	2	0	0.0206712
psad	glcm_SumAverage	36.3637	24.3677	50.9115	0	1	12	12	0	0	2.52311e-08
psad	glcm_SumEntropy	24.3124	13.8292	34.8394	0	1	12	12	0	0	0.0441025
psad	glcm_SumSquares	38.2841	25.748	53.8283	0	1	12	12	0	0	7.4534e-08
psad	gldm_DependenceEntropy	26.3666	16.0481	39.6815	0	0.965278	12	11	1	0	0.0225518
psad	gldm_DependenceNonUniformity	30.5015	18.2989	45.0824	0	1	12	12	0	0	0.0113054
psad	gldm_DependenceNonUniformityNormalized	30.3753	18.6239	43.3126	0	1	12	12	0	0	0.0113054
psad	gldm_DependenceVariance	19.0659	10.4376	29.9034	0	1	12	12	0	0	0.0441025
psad	gldm_GrayLevelNonUniformity	2748.14	15.1662	39.5067	0	1	12	12	0	0	0.0225518
psad	gldm_GrayLevelVariance	39.3989	26.0071	55.9317	0	1	12	12	0	0	7.4534e-08
psad	gldm_HighGrayLevelEmphasis	37.4794	25.1022	51.1692	0	1	12	12	0	0	2.52311e-08
psad	gldm_LargeDependenceEmphasis	22.9835	12.7468	35.2184	0	1	12	12	0	0	0.0441025
psad	gldm_LargeDependenceHighGrayLevelEmphasis	31.5448	17.6092	50.6775	0	0.930556	12	10	2	0	0.00314337
psad	gldm_LargeDependenceLowGrayLevelEmphasis	15.7396	7.99278	30.5727	0	0.861111	12	8	4	0	0.0474723
psad	gldm_LowGrayLevelEmphasis	11.192	6.69137	17.1072	0	0.895833	12	9	3	0	0.0357858
psad	gldm_SmallDependenceEmphasis	28.8444	17.4976	42.6141	0	1	12	12	0	0	0.0225518
psad	gldm_SmallDependenceHighGrayLevelEmphasis	38.5427	25.5667	55.0075	0	1	12	12	0	0	7.65851e-10
psad	gldm_SmallDependenceLowGrayLevelEmphasis	28.8335	17.032	46.8705	0	1	12	12	0	0	7.65851e-10
psad	glrlm_GrayLevelNonUniformity	27.2147	16.1831	39.019	0	1	12	12	0	0	0.0113054
psad	glrlm_GrayLevelNonUniformityNormalized	27.1047	15.581	40.1425	0	1	12	12	0	0	0.0113054
psad	glrlm_GrayLevelVariance	39.4562	25.0402	58.7009	0	1	12	12	0	0	7.4534e-08
psad	glrlm_HighGrayLevelRunEmphasis	37.2476	23.6121	54.0903	0	1	12	12	0	0	2.52311e-08
psad	glrlm_LongRunEmphasis	23.3418	13.7126	35.367	0	1	12	12	0	0	0.0441025
psad	glrlm_LongRunHighGrayLevelEmphasis	37.1881	24.4974	51.5576	0	0.965278	12	11	1	0	2.97146e-06
psad	glrlm_LongRunLowGrayLevelEmphasis	13.7504	8.04698	23.7171	0	0.895833	12	9	3	0	0.0161224
psad	glrlm_LowGrayLevelRunEmphasis	19.3421	10.9764	29.779	0	0.930556	12	10	2	0	0.0357858
psad	glrlm_RunEntropy	27.9129	17.2612	39.0426	0	0.965278	12	11	1	0	0.0582348
psad	glrlm_RunLengthNonUniformity	28.5072	15.9636	44.2108	0	1	12	12	0	0	0.0113054
psad	glrlm_RunLengthNonUniformityNormalized	28.249	16.118	42.5825	0	1	12	12	0	0	0.0225518
psad	glrlm_RunPercentage	26.0933	15.1024	39.5659	0	1	12	12	0	0	0.0225518
psad	glrlm_RunVariance	21.2974	11.9486	33.4999	0	1	12	12	0	0	0.0852668
psad	glrlm_ShortRunEmphasis	26.6386	15.1415	39.6827	0	1	12	12	0	0	0.0225518
psad	glrlm_ShortRunHighGrayLevelEmphasis	37.5139	24.678	53.2648	0	1	12	12	0	0	2.52311e-08
psad	glrlm_ShortRunLowGrayLevelEmphasis	20.4505	11.0662	33.471	0	0.930556	12	10	2	0	0.0441025
psad	glszm_GrayLevelNonUniformity	22.5092	13.3628	36.4287	0	0.930556	12	10	2	0	0.0161224
psad	glszm_GrayLevelNonUniformityNormalized	25.0332	15.5556	37.037	0	0.965278	12	11	1	0	0.0113054
psad	glszm_GrayLevelVariance	38.1681	24.8628	54.4044	0	1	12	12	0	0	7.4534e-08
psad	glszm_HighGrayLevelZoneEmphasis	37.9959	25.3078	53.1695	0	1	12	12	0	0	2.52311e-08
psad	glszm_LargeAreaEmphasis	21.4846	12.2881	32.7325	0	1	12	12	0	0	0.0441025
psad	glszm_LargeAreaHighGrayLevelEmphasis	32.4158	20.2734	47.9558	0	0.930556	12	10	2	0	0.000335558
psad	glszm_LargeAreaLowGrayLevelEmphasis	816817927215816	8.82332	32.2663	0	0.895833	12	9	3	0	0.0383747
psad	glszm_LowGrayLevelZoneEmphasis	25.0096	15.5618	36.6278	0	0.965278	12	11	1	0	0.10057
psad	glszm_SizeZoneNonUniformity	29.2357	18.8351	41.5572	0	1	12	12	0	0	0.0113054
psad	glszm_SizeZoneNonUniformityNormalized	28.2527	16.8895	42.2003	0	0.965278	12	11	1	0	0.0225518
psad	glszm_SmallAreaEmphasis	27.4564	16.4159	40.8905	0	0.965278	12	11	1	0	0.0582348
psad	glszm_SmallAreaHighGrayLevelEmphasis	38.2825	24.9892	54.0643	0	1	12	12	0	0	7.65851e-10
psad	glszm_SmallAreaLowGrayLevelEmphasis	28.7767	16.5664	44.1566	0	1	12	12	0	0	0.0113054
psad	glszm_ZoneEntropy	58.7598	16.7643	41.2023	0	1	12	12	0	0	0.0225518
psad	glszm_ZonePercentage	215.75	16.7217	41.558	0	1	12	12	0	0	0.0225518
psad	glszm_ZoneVariance	17.5152	9.89026	27.5007	0	1	12	12	0	0	0.0852668
psad	ngtdm_Busyness	5.00613e+06	9.5954	31.5015	0	0.965278	12	11	1	0	0.00112463
psad	ngtdm_Coarseness	45.7409	18.0562	44.4025	0	1	12	12	0	0	0.00694073
psad	ngtdm_Complexity	36.5766	24.284	52.9716	0	1	12	12	0	0	0.0225518
psad	ngtdm_Contrast	37.7704	24.9535	52.5203	0	1	12	12	0	0	6.52688e-07
psad	ngtdm_Strength	39.7906	25.6015	56.2535	0	1	12	12	0	0	2.24889e-06
psad_gt_0_15	firstorder_10Percentile	8.21098	2.47663	20.009	0	1	12	12	0	0	1
psad_gt_0_15	firstorder_90Percentile	23.4987	8.03602	56.364	0	0.895833	12	9	3	0	0.113846
psad_gt_0_15	firstorder_Energy	16.1539	5.56003	41.3039	0	0.930556	12	10	2	0	0.346265
psad_gt_0_15	firstorder_Entropy	40.1942	13.7547	86.0962	0	0.951389	12	11	1	0	0.0225518
psad_gt_0_15	firstorder_InterquartileRange	33.7107	14.7047	69.8841	0	0.951389	12	11	1	0	3.56215e-05
psad_gt_0_15	firstorder_Kurtosis	47.8876	11.6594	101.382	0	1	12	12	0	0	0.0655804
psad_gt_0_15	firstorder_Maximum	27.1428	8.98115	62.2984	0	0.861111	12	8	4	0	0.0720674
psad_gt_0_15	firstorder_Mean	13.7283	4.60486	35.6271	0	0.930556	12	10	2	0	0.346265
psad_gt_0_15	firstorder_MeanAbsoluteDeviation	34.9177	14.0417	74.4534	0	0.951389	12	11	1	0	3.56215e-05
psad_gt_0_15	firstorder_Median	13.6488	4.49879	34.4615	0	0.930556	12	10	2	0	0.346265
psad_gt_0_15	firstorder_Minimum	10.3711	2.26913	27.3711	0	1	12	12	0	0	1
psad_gt_0_15	firstorder_Range	35.2682	14.2956	71.5334	0	0.951389	12	11	1	0	0.0441025
psad_gt_0_15	firstorder_RobustMeanAbsoluteDeviation	34.603	14.5726	73.6963	0	0.951389	12	11	1	0	3.44111e-06
psad_gt_0_15	firstorder_RootMeanSquared	15.9878	5.41102	42.222	0	0.930556	12	10	2	0	0.346265
psad_gt_0_15	firstorder_Skewness	65.4637	21.7957	147.402	0	0.916667	12	11	1	0	0.0308549
psad_gt_0_15	firstorder_TotalEnergy	18.4553	5.47098	47.7313	0	0.930556	12	10	2	0	0.346265
psad_gt_0_15	firstorder_Uniformity	46.4754	17.2845	87.4077	0	1	12	12	0	0	0.0225518
psad_gt_0_15	firstorder_Variance	33.7352	14.2288	71.7076	0	0.951389	12	11	1	0	3.56215e-05
psad_gt_0_15	glcm_Autocorrelation	34.097	13.579	71.7487	0	0.951389	12	11	1	0	0.000101238
psad_gt_0_15	glcm_ClusterProminence	35.1232	15.0206	76.0698	0	0.902778	12	10	2	0	0.0122293
psad_gt_0_15	glcm_ClusterShade	35.0428	13.6515	71.925	0	0.854167	12	9	3	0	0.0419875
psad_gt_0_15	glcm_ClusterTendency	32.7192	12.9775	69.9823	0	0.951389	12	11	1	0	3.56215e-05
psad_gt_0_15	glcm_Contrast	34.2128	13.2932	70.3758	0	0.951389	12	11	1	0	0.0161224
psad_gt_0_15	glcm_Correlation	35.5767	15.0763	84.9757	0	0.895833	12	9	3	0	0.0189292
psad_gt_0_15	glcm_DifferenceAverage	35.5434	13.8258	71.8857	0	0.951389	12	11	1	0	0.0441025
psad_gt_0_15	glcm_DifferenceEntropy	42.048	14.2681	86.5421	0	0.951389	12	11	1	0	0.0852668
psad_gt_0_15	glcm_DifferenceVariance	33.5358	12.3396	70.0517	0.002	0.951389	12	11	1	0	0.0161224
psad_gt_0_15	glcm_Id	39.5751	13.9068	84.341	0	0.951389	12	11	1	0	0.0441025
psad_gt_0_15	glcm_Idm	41.4595	14.5124	86.7687	0	0.951389	12	11	1	0	0.0441025
psad_gt_0_15	glcm_Idmn	48.8878	7.85202	116.275	0	1	12	12	0	0	0.157769
psad_gt_0_15	glcm_Idn	46.7047	8.06953	119.39	0	1	12	12	0	0	0.157769
psad_gt_0_15	glcm_Imc1	38.2488	14.3081	88.0338	0	0.951389	12	11	1	0	0.0441025
psad_gt_0_15	glcm_Imc2	53.6132	22.5411	101.416	0	1	12	12	0	0	0.0225518
psad_gt_0_15	glcm_InverseVariance	42.3075	14.097	94.7434	0	0.951389	12	11	1	0	0.0763843
psad_gt_0_15	glcm_JointAverage	34.3174	13.7229	72.8127	0	0.951389	12	11	1	0	1.56572e-05
psad_gt_0_15	glcm_JointEnergy	44.0831	14.6399	86.9116	0	1	12	12	0	0	0.0852668
psad_gt_0_15	glcm_JointEntropy	39.2426	12.2291	81.8934	0	1	12	12	0	0	0.0852668
psad_gt_0_15	glcm_MaximumProbability	35.5124	11.5097	73.2529	0	1	12	12	0	0	0.165307
psad_gt_0_15	glcm_MCC	49.947	17.039	111.234	0	0.951389	12	11	1	0	0.0117636
psad_gt_0_15	glcm_SumAverage	34.0873	14.1379	72.7513	0	0.951389	12	11	1	0	1.56572e-05
psad_gt_0_15	glcm_SumEntropy	54.8032	17.1188	108.236	0	1	12	12	0	0	0.0441025
psad_gt_0_15	glcm_SumSquares	33.1804	13.0893	72.4423	0	0.951389	12	11	1	0	3.56215e-05
psad_gt_0_15	gldm_DependenceEntropy	15.3979	6.94588	29.7843	0	0.916667	12	11	1	0	0.0441025
psad_gt_0_15	gldm_DependenceNonUniformity	36.5699	12.1626	82.5721	0	0.951389	12	11	1	0	0.0225518
psad_gt_0_15	gldm_DependenceNonUniformityNormalized	37.6942	14.3127	82.1276	0	0.951389	12	11	1	0	0.0225518
psad_gt_0_15	gldm_DependenceVariance	46.9719	20.3941	86.7435	0	1	12	12	0	0	0.0441025
psad_gt_0_15	gldm_GrayLevelNonUniformity	46.6409	17.9965	96.2786	0	1	12	12	0	0	0.0225518
psad_gt_0_15	gldm_GrayLevelVariance	33.567	13.272	72.592	0	0.951389	12	11	1	0	3.56215e-05
psad_gt_0_15	gldm_HighGrayLevelEmphasis	34.058	14.0048	72.2656	0	0.951389	12	11	1	0	1.56572e-05
psad_gt_0_15	gldm_LargeDependenceEmphasis	44.4759	15.8999	87.368	0.002	1	12	12	0	0	0.0441025
psad_gt_0_15	gldm_LargeDependenceHighGrayLevelEmphasis	35.1214	13.8788	74.4926	0	0.854167	12	9	3	0	0.0775724
psad_gt_0_15	gldm_LargeDependenceLowGrayLevelEmphasis	58.6787	16.6002	161.298	0	0.916667	12	11	1	0	0.0762601
psad_gt_0_15	gldm_LowGrayLevelEmphasis	19.5697	8.06501	40.694	0	0.916667	12	11	1	0	0.0555111
psad_gt_0_15	gldm_SmallDependenceEmphasis	36.1617	12.8342	81.8737	0	0.951389	12	11	1	0	0.0441025
psad_gt_0_15	gldm_SmallDependenceHighGrayLevelEmphasis	32.7398	12.8751	70.8114	0	0.951389	12	11	1	0	3.44111e-06
psad_gt_0_15	gldm_SmallDependenceLowGrayLevelEmphasis	27.7274	10.161	64.0617	0	0.902778	12	10	2	0	0.000200268
psad_gt_0_15	glrlm_GrayLevelNonUniformity	42.9217	16.3432	98.8307	0	0.951389	12	11	1	0	0.0225518
psad_gt_0_15	glrlm_GrayLevelNonUniformityNormalized	43.2532	14.5593	95.4875	0	0.951389	12	11	1	0	0.0225518
psad_gt_0_15	glrlm_GrayLevelVariance	33.5705	12.7466	72.0403	0.002	0.951389	12	11	1	0	3.56215e-05
psad_gt_0_15	glrlm_HighGrayLevelRunEmphasis	33.9282	13.2306	72.1314	0	0.951389	12	11	1	0	1.56572e-05
psad_gt_0_15	glrlm_LongRunEmphasis	39.2475	14.5253	75.4754	0	1	12	12	0	0	0.0441025
psad_gt_0_15	glrlm_LongRunHighGrayLevelEmphasis	33.5828	14.0477	69.8609	0	0.951389	12	11	1	0	1.56572e-05
psad_gt_0_15	glrlm_LongRunLowGrayLevelEmphasis	14.845	7.02248	27.1959	0	0.916667	12	11	1	0	0.0233981
psad_gt_0_15	glrlm_LowGrayLevelRunEmphasis	23.5697	9.3363	49.5074	0	0.916667	12	11	1	0	0.0655804
psad_gt_0_15	glrlm_RunEntropy	37.0668	13.0985	82.7666	0	0.951389	12	11	1	0	0.0441025
psad_gt_0_15	glrlm_RunLengthNonUniformity	40.7449	14.8147	89.7122	0	0.951389	12	11	1	0	0.0225518
psad_gt_0_15	glrlm_RunLengthNonUniformityNormalized	41.4545	14.2052	89.02	0	0.951389	12	11	1	0	0.0441025
psad_gt_0_15	glrlm_RunPercentage	39.9114	13.9547	92.1213	0	0.951389	12	11	1	0	0.0441025
psad_gt_0_15	glrlm_RunVariance	38.6478	12.4336	79.7675	0	1	12	12	0	0	0.0852668
psad_gt_0_15	glrlm_ShortRunEmphasis	41.5884	14.0809	94.1639	0	0.951389	12	11	1	0	0.0441025
psad_gt_0_15	glrlm_ShortRunHighGrayLevelEmphasis	33.2851	13.5573	70.4115	0	0.951389	12	11	1	0	1.56572e-05
psad_gt_0_15	glrlm_ShortRunLowGrayLevelEmphasis	17.8466	7.90639	34.4191	0	0.916667	12	11	1	0	0.0763843
psad_gt_0_15	glszm_GrayLevelNonUniformity	15.0843	7.26013	26.9349	0	0.916667	12	11	1	0	0.0289122
psad_gt_0_15	glszm_GrayLevelNonUniformityNormalized	41.4902	13.2483	95.8906	0	0.916667	12	11	1	0	0.0225518
psad_gt_0_15	glszm_GrayLevelVariance	33.6021	12.7419	71.6524	0	0.951389	12	11	1	0	3.56215e-05
psad_gt_0_15	glszm_HighGrayLevelZoneEmphasis	32.6025	13.5421	69.6958	0	0.951389	12	11	1	0	1.56572e-05
psad_gt_0_15	glszm_LargeAreaEmphasis	46.6461	17.7962	90.4292	0	1	12	12	0	0	0.0441025
psad_gt_0_15	glszm_LargeAreaHighGrayLevelEmphasis	35.2044	14.506	77.5174	0	0.951389	12	11	1	0	0.000487645
psad_gt_0_15	glszm_LargeAreaLowGrayLevelEmphasis	57.5045	16.1643	140.603	0	0.916667	12	11	1	0	0.0308549
psad_gt_0_15	glszm_LowGrayLevelZoneEmphasis	31.8461	10.5757	74.3851	0	0.951389	12	11	1	0	0.0852668
psad_gt_0_15	glszm_SizeZoneNonUniformity	35.3626	12.604	74.5701	0	0.951389	12	11	1	0	0.0225518
psad_gt_0_15	glszm_SizeZoneNonUniformityNormalized	21.1727	9.42634	43.4617	0	0.916667	12	11	1	0	0.0441025
psad_gt_0_15	glszm_SmallAreaEmphasis	35.4053	13.8197	77.0921	0	0.951389	12	11	1	0	0.0441025
psad_gt_0_15	glszm_SmallAreaHighGrayLevelEmphasis	33.008	13.2196	72.3891	0	0.951389	12	11	1	0	3.44111e-06
psad_gt_0_15	glszm_SmallAreaLowGrayLevelEmphasis	26.7882	7.99583	67.3137	0	0.902778	12	10	2	0	0.0441025
psad_gt_0_15	glszm_ZoneEntropy	34.9065	12.7264	78.9106	0	0.951389	12	11	1	0	0.0441025
psad_gt_0_15	glszm_ZonePercentage	36.6252	13.6955	74.5189	0	0.951389	12	11	1	0	0.0441025
psad_gt_0_15	glszm_ZoneVariance	43.9445	19.5096	84.4371	0	1	12	12	0	0	0.0852668
psad_gt_0_15	ngtdm_Busyness	10.2588	5.5093	17.6317	0.002	0.798611	12	9	3	0	0.0134237
psad_gt_0_15	ngtdm_Coarseness	40.813	16.8745	85.414	0	0.951389	12	11	1	0	0.0161224
psad_gt_0_15	ngtdm_Complexity	34.2959	13.4022	69.6988	0	0.951389	12	11	1	0	0.0441025
psad_gt_0_15	ngtdm_Contrast	33.473	13.6932	70.1056	0	0.951389	12	11	1	0	0.000101238
psad_gt_0_15	ngtdm_Strength	34.4625	13.5646	74.2433	0	0.951389	12	11	1	0	0.000234734
psad_gt_0_2	firstorder_10Percentile	3.04653	0.965794	7.8721	0.06	1	12	12	0	0	1
psad_gt_0_2	firstorder_90Percentile	2.21064	0.843533	4.61315	0.138	0.756944	7	12	0	5	0.346265
psad_gt_0_2	firstorder_Energy	3.08616	0.427514	13.1338	0.442	0.895833	12	9	3	0	1
psad_gt_0_2	firstorder_Entropy	39.4419	2.92148	144.761	0.004	0.916667	12	11	1	0	0.0972544
psad_gt_0_2	firstorder_InterquartileRange	48.2226	4.26826	212.416	0	0.916667	12	11	1	0	0.000320807
psad_gt_0_2	firstorder_Kurtosis	26.6147	6.56013	65.6657	0	0.930556	12	10	2	0	0.0852668
psad_gt_0_2	firstorder_Maximum	2.35689	0.881459	4.76293	0.098	0.722222	7	12	0	5	1
psad_gt_0_2	firstorder_Mean	2.49152	0.4437	9.52828	0.496	0.895833	12	9	3	0	1
psad_gt_0_2	firstorder_MeanAbsoluteDeviation	47.8902	4.45662	200.248	0.004	0.916667	12	11	1	0	0.000320807
psad_gt_0_2	firstorder_Median	2.7693	0.46257	10.668	0.382	0.895833	12	9	3	0	1
psad_gt_0_2	firstorder_Minimum	3.9208	1.05362	9.72768	0.038	1	12	12	0	0	1
psad_gt_0_2	firstorder_Range	40.2253	3.44354	167.781	0.006	0.916667	12	11	1	0	0.163564
psad_gt_0_2	firstorder_RobustMeanAbsoluteDeviation	44.1542	4.1311	185.529	0	0.916667	12	11	1	0	6.80114e-05
psad_gt_0_2	firstorder_RootMeanSquared	2.80637	0.347396	12.3249	0.496	0.895833	12	9	3	0	1
psad_gt_0_2	firstorder_Skewness	2.03763	1.08368	3.27969	0.028	0.708333	7	11	1	5	0.379453
psad_gt_0_2	firstorder_TotalEnergy	3.33935	0.399815	14.3005	0.444	0.861111	12	8	4	0	0.346265
psad_gt_0_2	firstorder_Uniformity	35.1524	6.1752	100.69	0	0.965278	12	11	1	0	0.0972544
psad_gt_0_2	firstorder_Variance	46.9638	4.44391	205.698	0	0.916667	12	11	1	0	0.000320807
psad_gt_0_2	glcm_Autocorrelation	42.5312	3.29771	182.003	0.008	0.881944	12	10	2	0	0.0028256
psad_gt_0_2	glcm_ClusterProminence	16.9232	2.38343	63.2189	0.004	0.798611	12	9	3	0	0.0807203
psad_gt_0_2	glcm_ClusterShade	2.2329	1.03712	3.86468	0.04	0.6875	7	12	0	5	0.0441025
psad_gt_0_2	glcm_ClusterTendency	48.5188	3.85806	204.144	0	0.916667	12	11	1	0	0.000320807
psad_gt_0_2	glcm_Contrast	38.8309	4.20657	153.089	0.002	0.833333	12	10	2	0	0.163564
psad_gt_0_2	glcm_Correlation	3.23818	1.00719	7.21621	0.048	0.6875	7	12	0	5	0.332529
psad_gt_0_2	glcm_DifferenceAverage	40.0394	4.17561	150.774	0.002	0.916667	12	11	1	0	0.163564
psad_gt_0_2	glcm_DifferenceEntropy	26.7585	4.22654	80.1974	0	0.916667	12	11	1	0	0.275493
psad_gt_0_2	glcm_DifferenceVariance	40.3301	4.23131	168.014	0	0.881944	12	10	2	0	0.0972544
psad_gt_0_2	glcm_Id	37.1623	4.93447	126.831	0	0.916667	12	11	1	0	0.163564
psad_gt_0_2	glcm_Idm	34.2	4.82804	108.049	0	0.916667	12	11	1	0	0.163564
psad_gt_0_2	glcm_Idmn	4.50891	1.2308	11.8095	0.018	0.881944	12	10	2	0	0.835784
psad_gt_0_2	glcm_Idn	9.09498	1.96544	28.9395	0.002	0.916667	12	11	1	0	0.332529
psad_gt_0_2	glcm_Imc1	35.0176	2.49091	126.168	0.004	0.916667	12	11	1	0	0.163564
psad_gt_0_2	glcm_Imc2	36.3177	7.98705	89.6333	0	1	12	12	0	0	0.0225518
psad_gt_0_2	glcm_InverseVariance	30.4616	4.08112	94.4383	0.002	0.881944	12	10	2	0	0.275493
psad_gt_0_2	glcm_JointAverage	40.7299	3.45317	172.22	0	0.881944	12	10	2	0	0.00110616
psad_gt_0_2	glcm_JointEnergy	16.6193	4.68757	37.7576	0	1	12	12	0	0	0.0852668
psad_gt_0_2	glcm_JointEntropy	16.7937	3.58319	46.5492	0.002	1	12	12	0	0	0.0852668
psad_gt_0_2	glcm_MaximumProbability	17.714	4.81068	40.8305	0	1	12	12	0	0	0.165307
psad_gt_0_2	glcm_MCC	23.5557	1.89939	91.0183	0.008	0.847222	12	9	3	0	0.0972544
psad_gt_0_2	glcm_SumAverage	42.6139	3.44636	187.856	0	0.881944	12	10	2	0	0.00110616
psad_gt_0_2	glcm_SumEntropy	40.422	10.5208	91.7812	0	1	12	12	0	0	0.0441025
psad_gt_0_2	glcm_SumSquares	44.6311	3.59976	191.146	0.002	0.916667	12	11	1	0	0.000320807
psad_gt_0_2	gldm_DependenceEntropy	8.38154	1.57476	22.9456	0.012	0.916667	12	11	1	0	0.0441025
psad_gt_0_2	gldm_DependenceNonUniformity	41.9572	2.55044	160.554	0.006	0.916667	12	11	1	0	0.0972544
psad_gt_0_2	gldm_DependenceNonUniformityNormalized	41.8006	2.88557	162.74	0.006	0.916667	12	11	1	0	0.0972544
psad_gt_0_2	gldm_DependenceVariance	27.5379	7.56281	63.0215	0	1	12	12	0	0	0.0441025
psad_gt_0_2	gldm_GrayLevelNonUniformity	33.809	5.76573	100.718	0	0.965278	12	11	1	0	0.0972544
psad_gt_0_2	gldm_GrayLevelVariance	47.2504	4.27647	201.429	0	0.916667	12	11	1	0	0.000320807
psad_gt_0_2	gldm_HighGrayLevelEmphasis	39.8511	3.55312	179.893	0	0.881944	12	10	2	0	0.00110616
psad_gt_0_2	gldm_LargeDependenceEmphasis	29.8317	6.98793	74.3419	0	1	12	12	0	0	0.0441025
psad_gt_0_2	gldm_LargeDependenceHighGrayLevelEmphasis	5.97981	1.36513	15.8034	0.02	0.847222	12	9	3	0	0.0292101
psad_gt_0_2	gldm_LargeDependenceLowGrayLevelEmphasis	2.51327	1.17378	4.63899	0.012	0.743056	12	6	6	0	0.163564
psad_gt_0_2	gldm_LowGrayLevelEmphasis	2.43058	1.1699	4.29813	0.014	0.777778	12	7	5	0	0.275493
psad_gt_0_2	gldm_SmallDependenceEmphasis	35.8495	2.67623	134.048	0.006	0.916667	12	11	1	0	0.163564
psad_gt_0_2	gldm_SmallDependenceHighGrayLevelEmphasis	45.2613	3.75417	189.589	0.004	0.916667	12	11	1	0	6.80114e-05
psad_gt_0_2	gldm_SmallDependenceLowGrayLevelEmphasis	24.9783	1.61041	137.118	0.014	0.833333	12	10	2	0	0.00365043
psad_gt_0_2	glrlm_GrayLevelNonUniformity	36.2891	2.90121	127.959	0	0.916667	12	11	1	0	0.0972544
psad_gt_0_2	glrlm_GrayLevelNonUniformityNormalized	37.8335	3.25724	126.082	0	0.916667	12	11	1	0	0.0972544
psad_gt_0_2	glrlm_GrayLevelVariance	44.0339	3.58119	196.618	0.004	0.916667	12	11	1	0	0.000320807
psad_gt_0_2	glrlm_HighGrayLevelRunEmphasis	45.05	3.67484	185.133	0.004	0.881944	12	10	2	0	0.00110616
psad_gt_0_2	glrlm_LongRunEmphasis	26.463	5.00359	72.7223	0	1	12	12	0	0	0.0441025
psad_gt_0_2	glrlm_LongRunHighGrayLevelEmphasis	39.8396	2.92257	182.607	0.004	0.847222	12	9	3	0	0.00132872
psad_gt_0_2	glrlm_LongRunLowGrayLevelEmphasis	1.826	1.10516	2.67281	0.014	0.777778	12	7	5	0	0.163564
psad_gt_0_2	glrlm_LowGrayLevelRunEmphasis	2.12647	1.14357	3.28727	0.026	0.8125	12	8	4	0	0.275493
psad_gt_0_2	glrlm_RunEntropy	35.6021	2.14967	141.068	0.006	0.916667	12	11	1	0	0.163564
psad_gt_0_2	glrlm_RunLengthNonUniformity	32.9717	3.84669	114.743	0	0.916667	12	11	1	0	0.0972544
psad_gt_0_2	glrlm_RunLengthNonUniformityNormalized	33.4844	4.38263	111.927	0	0.916667	12	11	1	0	0.163564
psad_gt_0_2	glrlm_RunPercentage	29.7164	4.71793	86.2671	0	0.916667	12	11	1	0	0.163564
psad_gt_0_2	glrlm_RunVariance	24.1956	5.81795	58.5436	0	1	12	12	0	0	0.0852668
psad_gt_0_2	glrlm_ShortRunEmphasis	32.1412	4.53375	93.4616	0	0.916667	12	11	1	0	0.163564
psad_gt_0_2	glrlm_ShortRunHighGrayLevelEmphasis	43.3679	3.94556	184.42	0.004	0.881944	12	10	2	0	0.00110616
psad_gt_0_2	glrlm_ShortRunLowGrayLevelEmphasis	4.9401	1.27412	11.4781	0.018	0.847222	12	9	3	0	0.275493
psad_gt_0_2	glszm_GrayLevelNonUniformity	3.90201	1.163	8.20276	0.018	0.8125	12	8	4	0	0.163564
psad_gt_0_2	glszm_GrayLevelNonUniformityNormalized	5.76921	1.33469	13.8378	0.018	0.916667	12	11	1	0	0.0225518
psad_gt_0_2	glszm_GrayLevelVariance	42.6809	3.3032	185.559	0	0.916667	12	11	1	0	0.000320807
psad_gt_0_2	glszm_HighGrayLevelZoneEmphasis	41.0025	3.20367	184.45	0	0.881944	12	10	2	0	0.00110616
psad_gt_0_2	glszm_LargeAreaEmphasis	30.8127	9.37603	68.119	0.002	1	12	12	0	0	0.0441025
psad_gt_0_2	glszm_LargeAreaHighGrayLevelEmphasis	8.84856	1.65494	25.0499	0.014	0.847222	12	9	3	0	0.00693055
psad_gt_0_2	glszm_LargeAreaLowGrayLevelEmphasis	2.52724	1.12147	4.58688	0.028	0.708333	7	11	1	5	0.379453
psad_gt_0_2	glszm_LowGrayLevelZoneEmphasis	26.1374	2.10819	117.463	0.01	0.916667	12	11	1	0	0.275493
psad_gt_0_2	glszm_SizeZoneNonUniformity	37.5494	1.99105	159.843	0.008	0.916667	12	11	1	0	0.0972544
psad_gt_0_2	glszm_SizeZoneNonUniformityNormalized	9.443	1.56206	27.4467	0.008	0.916667	12	11	1	0	0.0441025
psad_gt_0_2	glszm_SmallAreaEmphasis	37.9626	1.7828	156.622	0.01	0.916667	12	11	1	0	0.163564
psad_gt_0_2	glszm_SmallAreaHighGrayLevelEmphasis	44.7332	3.98719	185.127	0	0.916667	12	11	1	0	6.80114e-05
psad_gt_0_2	glszm_SmallAreaLowGrayLevelEmphasis	8.26343	1.582	24.219	0.008	0.833333	12	10	2	0	0.338352
psad_gt_0_2	glszm_ZoneEntropy	37.6759	2.27852	145.546	0.002	0.916667	12	11	1	0	0.163564
psad_gt_0_2	glszm_ZonePercentage	32.3861	4.27825	99.274	0	0.916667	12	11	1	0	0.163564
psad_gt_0_2	glszm_ZoneVariance	25.9161	7.64928	59.3804	0	1	12	12	0	0	0.0852668
psad_gt_0_2	ngtdm_Busyness	1.87814	1.07965	2.88503	0.03	0.638889	7	11	1	5	0.163564
psad_gt_0_2	ngtdm_Coarseness	36.7446	4.69035	133.402	0	0.881944	12	10	2	0	0.0972544
psad_gt_0_2	ngtdm_Complexity	41.3294	4.78145	156.44	0.002	0.916667	12	11	1	0	0.163564
psad_gt_0_2	ngtdm_Contrast	43.2576	5.00175	173.396	0	0.833333	12	10	2	0	0.0236621
psad_gt_0_2	ngtdm_Strength	48.126	2.14384	223.258	0.004	0.881944	12	10	2	0	0.0010146
