# Supplementary material for: Detecting Clinically Significant Prostate Cancer in PI-RADS 3 Lesions Using T2w-Derived Radiomics Feature Maps in 3T Prostate MRI
Source: Curr Oncol. 2024 Nov 1;31(11):6814–28. doi: 10.3390/curroncol31110503 (PMC11592716; doi:10.3390/curroncol31110503)
Supplement: Supplementary file 1 [file curroncol-31-00503-s001.zip › S15_ICCs.xlsx]

## Sheet: ICC MAPS
feature_one	feature_two	icc	icc_lower	icc_upper	p
glcm_ClusterProminence	glcm_ClusterProminence	0.960979	0.932992	0.977413	1.98509e-30
firstorder_10Percentile	firstorder_10Percentile	0.999395	0.998946	0.999653	2.27123e-76
ngtdm_Busyness	ngtdm_Busyness	0.965169	0.940095	0.979856	1.15286e-31
glszm_LargeAreaEmphasis	glszm_LargeAreaEmphasis	0.9952	0.991653	0.997242	1.85451e-53
glcm_SumAverage	glcm_SumAverage	0.996152	0.993306	0.997789	6.68338e-56
glszm_GrayLevelNonUniformityNormalized	glszm_GrayLevelNonUniformityNormalized	0.996042	0.993115	0.997726	1.36892e-55
glszm_SmallAreaEmphasis	glszm_SmallAreaEmphasis	0.994383	0.990235	0.996772	1.0119e-51
glcm_Correlation	glcm_Correlation	0.981753	0.968425	0.989485	9.72906e-39
glrlm_HighGrayLevelRunEmphasis	glrlm_HighGrayLevelRunEmphasis	0.996854	0.994526	0.998193	3.96566e-58
glszm_ZonePercentage	glszm_ZonePercentage	0.995445	0.992078	0.997383	4.88676e-54
glszm_SmallAreaLowGrayLevelEmphasis	glszm_SmallAreaLowGrayLevelEmphasis	0.982791	0.97021	0.990085	2.21233e-39
glrlm_GrayLevelNonUniformity	glrlm_GrayLevelNonUniformity	0.994867	0.991074	0.99705	1.02391e-52
glcm_Autocorrelation	glcm_Autocorrelation	0.995873	0.992821	0.997629	3.97154e-55
glcm_SumEntropy	glcm_SumEntropy	0.995646	0.992428	0.997499	1.54734e-54
gldm_LargeDependenceEmphasis	gldm_LargeDependenceEmphasis	0.995053	0.991397	0.997157	4.00489e-53
glrlm_LongRunLowGrayLevelEmphasis	glrlm_LongRunLowGrayLevelEmphasis	0.974411	0.955841	0.985231	4.9527e-35
gldm_SmallDependenceLowGrayLevelEmphasis	gldm_SmallDependenceLowGrayLevelEmphasis	0.968447	0.945669	0.981765	9.63791e-33
gldm_DependenceNonUniformity	gldm_DependenceNonUniformity	0.995131	0.991533	0.997202	2.66986e-53
glrlm_RunLengthNonUniformityNormalized	glrlm_RunLengthNonUniformityNormalized	0.995135	0.99154	0.997204	2.61439e-53
glszm_HighGrayLevelZoneEmphasis	glszm_HighGrayLevelZoneEmphasis	0.996984	0.994752	0.998268	1.34861e-58
ngtdm_Contrast	ngtdm_Contrast	0.996301	0.993565	0.997875	2.44932e-56
glcm_SumSquares	glcm_SumSquares	0.9968	0.994431	0.998162	6.12564e-58
glcm_Imc1	glcm_Imc1	0.99501	0.991324	0.997133	4.97247e-53
glcm_Imc2	glcm_Imc2	0.997054	0.994873	0.998308	7.44521e-59
gldm_GrayLevelVariance	gldm_GrayLevelVariance	0.996297	0.993557	0.997872	2.52062e-56
firstorder_Kurtosis	firstorder_Kurtosis	0.974652	0.956253	0.98537	3.90292e-35
gldm_HighGrayLevelEmphasis	gldm_HighGrayLevelEmphasis	0.996806	0.994443	0.998166	5.80443e-58
glcm_DifferenceAverage	glcm_DifferenceAverage	0.99909	0.998415	0.999478	7.44075e-72
gldm_LowGrayLevelEmphasis	gldm_LowGrayLevelEmphasis	0.962381	0.935366	0.978231	7.94135e-31
glrlm_LowGrayLevelRunEmphasis	glrlm_LowGrayLevelRunEmphasis	0.964109	0.938297	0.979239	2.44333e-31
firstorder_Skewness	firstorder_Skewness	0.961546	0.933953	0.977744	1.37563e-30
glcm_InverseVariance	glcm_InverseVariance	0.998514	0.997413	0.999147	1.9929e-66
firstorder_RootMeanSquared	firstorder_RootMeanSquared	0.999392	0.998942	0.999651	2.50659e-76
firstorder_Uniformity	firstorder_Uniformity	0.995099	0.991477	0.997184	3.1551e-53
firstorder_Variance	firstorder_Variance	0.996305	0.993571	0.997877	2.38762e-56
firstorder_Entropy	firstorder_Entropy	0.99563	0.992399	0.997489	1.70761e-54
glcm_JointEntropy	glcm_JointEntropy	0.996247	0.993471	0.997844	3.53591e-56
firstorder_RobustMeanAbsoluteDeviation	firstorder_RobustMeanAbsoluteDeviation	0.995884	0.992841	0.997635	3.70228e-55
glrlm_ShortRunHighGrayLevelEmphasis	glrlm_ShortRunHighGrayLevelEmphasis	0.996955	0.994702	0.998251	1.72284e-58
glszm_SmallAreaHighGrayLevelEmphasis	glszm_SmallAreaHighGrayLevelEmphasis	0.997337	0.995365	0.99847	5.69494e-60
firstorder_Range	firstorder_Range	0.997412	0.995496	0.998514	2.7386e-60
glszm_SizeZoneNonUniformity	glszm_SizeZoneNonUniformity	0.994896	0.991125	0.997067	8.85898e-53
glcm_MCC	glcm_MCC	0.995585	0.992322	0.997463	2.2071e-54
firstorder_InterquartileRange	firstorder_InterquartileRange	0.995125	0.991523	0.997199	2.74737e-53
glrlm_ShortRunLowGrayLevelEmphasis	glrlm_ShortRunLowGrayLevelEmphasis	0.961864	0.93449	0.97793	1.11789e-30
firstorder_Minimum	firstorder_Minimum	0.999202	0.998611	0.999542	2.5905e-73
firstorder_Energy	firstorder_Energy	0.999206	0.998617	0.999544	2.32292e-73
glrlm_RunLengthNonUniformity	glrlm_RunLengthNonUniformity	0.995454	0.992094	0.997388	4.65153e-54
glrlm_LongRunHighGrayLevelEmphasis	glrlm_LongRunHighGrayLevelEmphasis	0.996381	0.993705	0.997921	1.39825e-56
glrlm_RunEntropy	glrlm_RunEntropy	0.995734	0.992581	0.997549	9.20439e-55
glszm_LargeAreaLowGrayLevelEmphasis	glszm_LargeAreaLowGrayLevelEmphasis	0.988158	0.97946	0.993185	1.70929e-43
gldm_SmallDependenceEmphasis	gldm_SmallDependenceEmphasis	0.995134	0.991539	0.997204	2.62171e-53
glszm_GrayLevelNonUniformity	glszm_GrayLevelNonUniformity	0.992587	0.987121	0.995738	1.17158e-48
ngtdm_Coarseness	ngtdm_Coarseness	0.997858	0.996272	0.99877	2.2124e-62
glcm_JointEnergy	glcm_JointEnergy	0.995675	0.992478	0.997515	1.30862e-54
gldm_SmallDependenceHighGrayLevelEmphasis	gldm_SmallDependenceHighGrayLevelEmphasis	0.997482	0.995618	0.998554	1.36112e-60
glrlm_GrayLevelNonUniformityNormalized	glrlm_GrayLevelNonUniformityNormalized	0.995381	0.991966	0.997346	6.98848e-54
firstorder_Mean	firstorder_Mean	0.999418	0.998986	0.999666	8.37788e-77
gldm_GrayLevelNonUniformity	gldm_GrayLevelNonUniformity	0.995099	0.991477	0.997184	3.1551e-53
glcm_Idm	glcm_Idm	0.998285	0.997013	0.999015	7.74306e-65
gldm_LargeDependenceHighGrayLevelEmphasis	gldm_LargeDependenceHighGrayLevelEmphasis	0.992438	0.986863	0.995652	1.94171e-48
glszm_ZoneVariance	glszm_ZoneVariance	0.992914	0.987689	0.995927	3.71208e-49
glszm_GrayLevelVariance	glszm_GrayLevelVariance	0.996522	0.993949	0.998002	5.09621e-57
glszm_LargeAreaHighGrayLevelEmphasis	glszm_LargeAreaHighGrayLevelEmphasis	0.994759	0.990888	0.996988	1.73168e-52
glrlm_RunVariance	glrlm_RunVariance	0.996028	0.99309	0.997718	1.50272e-55
glrlm_ShortRunEmphasis	glrlm_ShortRunEmphasis	0.99464	0.99068	0.99692	3.07675e-52
gldm_DependenceVariance	gldm_DependenceVariance	0.992606	0.987154	0.995749	1.09585e-48
glcm_Contrast	glcm_Contrast	0.998753	0.997828	0.999284	2.29452e-68
glcm_DifferenceVariance	glcm_DifferenceVariance	0.997889	0.996325	0.998787	1.53828e-62
gldm_DependenceNonUniformityNormalized	gldm_DependenceNonUniformityNormalized	0.995131	0.991533	0.997202	2.66986e-53
glszm_SizeZoneNonUniformityNormalized	glszm_SizeZoneNonUniformityNormalized	0.994482	0.990407	0.996829	6.43053e-52
glcm_DifferenceEntropy	glcm_DifferenceEntropy	0.997581	0.995789	0.998611	4.92535e-61
firstorder_Maximum	firstorder_Maximum	0.999146	0.998513	0.99951	1.45938e-72
firstorder_TotalEnergy	firstorder_TotalEnergy	0.999202	0.998611	0.999542	2.58561e-73
glcm_Idmn	glcm_Idmn	0.978423	0.96271	0.987557	6.71103e-37
firstorder_90Percentile	firstorder_90Percentile	0.999272	0.998733	0.999582	2.48902e-74
firstorder_Median	firstorder_Median	0.999438	0.999021	0.999677	3.43686e-77
firstorder_MeanAbsoluteDeviation	firstorder_MeanAbsoluteDeviation	0.997457	0.995575	0.99854	1.74993e-60
glrlm_RunPercentage	glrlm_RunPercentage	0.995461	0.992106	0.997392	4.47693e-54
glcm_MaximumProbability	glcm_MaximumProbability	0.993922	0.989436	0.996507	7.5147e-51
glcm_Id	glcm_Id	0.99876	0.997841	0.999288	1.98406e-68
glcm_JointAverage	glcm_JointAverage	0.996152	0.993306	0.997789	6.68338e-56
glcm_ClusterTendency	glcm_ClusterTendency	0.994482	0.990407	0.996829	6.42818e-52
glcm_Idn	glcm_Idn	0.977377	0.960917	0.986951	2.21704e-36
glrlm_GrayLevelVariance	glrlm_GrayLevelVariance	0.996368	0.993681	0.997914	1.53603e-56
glszm_ZoneEntropy	glszm_ZoneEntropy	0.997338	0.995368	0.998471	5.6045e-60
glcm_ClusterShade	glcm_ClusterShade	0.936897	0.892584	0.963284	3.1238e-25
ngtdm_Complexity	ngtdm_Complexity	0.99868	0.997701	0.999242	9.83876e-68
glrlm_LongRunEmphasis	glrlm_LongRunEmphasis	0.995497	0.992169	0.997413	3.64765e-54
gldm_LargeDependenceLowGrayLevelEmphasis	gldm_LargeDependenceLowGrayLevelEmphasis	0.990176	0.982949	0.994349	1.49158e-45
gldm_DependenceEntropy	gldm_DependenceEntropy	0.996378	0.993698	0.997919	1.43655e-56
glszm_LowGrayLevelZoneEmphasis	glszm_LowGrayLevelZoneEmphasis	0.976467	0.959358	0.986423	5.99884e-36
ngtdm_Strength	ngtdm_Strength	0.994745	0.990863	0.99698	1.85586e-52
