# Supplementary material for: Detecting Clinically Significant Prostate Cancer in PI-RADS 3 Lesions Using T2w-Derived Radiomics Feature Maps in 3T Prostate MRI
Source: Curr Oncol. 2024 Nov 1;31(11):6814–28. doi: 10.3390/curroncol31110503 (PMC11592716; doi:10.3390/curroncol31110503)
Supplement: Supplementary file 1 [file curroncol-31-00503-s001.zip › S3_MWU_feature_maps_all_zones.xlsx]

## Sheet: MWU
feature	mean_csPCa	mean_no_csPCa	median_csPCa	median_no_csPCa	sd_csPCa	sd_no_csPCa	wc
firstorder_10Percentile	112.559	167.436	96.6935	166.481	42.5535	44.4022	0.000331815
firstorder_90Percentile	195.567	255.187	181.352	241.94	44.9378	55.0233	0.00172496
firstorder_Energy	433140	783318	345720	676489	228844	351866	0.000747994
firstorder_Entropy	3.43514	3.47237	3.4863	3.45171	0.159703	0.123851	0.580392
firstorder_InterquartileRange	45.176	47.3064	44.8705	44.6162	13.9608	11.7293	0.674575
firstorder_Kurtosis	2.54727	2.62158	2.57468	2.62744	0.12659	0.159835	0.140831
firstorder_Maximum	217.521	279.263	203.758	266.798	48.3318	58.4568	0.00288843
firstorder_Mean	153.849	210.717	142.961	201.495	42.1129	48.6202	0.000502599
firstorder_MeanAbsoluteDeviation	27.9912	29.5428	27.5219	27.8964	8.53064	7.20102	0.626745
firstorder_Median	153.451	210.191	141.894	201.155	42.3682	48.346	0.000453814
firstorder_Minimum	92.4889	145.622	84.0599	145.631	43.7378	43.5077	0.000906809
firstorder_Range	125.033	133.642	122.741	128.266	37.9419	32.3308	0.565295
firstorder_RobustMeanAbsoluteDeviation	18.9891	19.7938	18.6222	18.434	5.71802	4.81541	0.707203
firstorder_RootMeanSquared	158.346	214.269	146.196	204.231	41.5361	48.6444	0.000747994
firstorder_Skewness	0.0437265	0.0610428	0.0626258	0.0490497	0.0471705	0.130223	0.982384
firstorder_TotalEnergy	289056	517729	227891	445928	154320	232751	0.000747994
firstorder_Uniformity	0.103334	0.1006	0.0982735	0.10116	0.0135122	0.0102787	0.723719
firstorder_Variance	1355.25	1536.34	1216.63	1269.56	823.594	773.708	0.506814
glcm_Autocorrelation	205.735	234.032	172.283	206.315	116.395	111.122	0.375321
glcm_ClusterProminence	56034.1	95412.5	38895.9	43632.8	64754.2	115766	0.188964
glcm_ClusterShade	160.05	341.281	73.566	173.253	187.633	506.853	0.492693
glcm_ClusterTendency	112.555	131.307	95.5771	110.453	70.9971	68.8862	0.41244
glcm_Contrast	95.0745	99.0434	89.811	81.8323	58.6142	51.9985	0.808044
glcm_Correlation	0.059184	0.0849889	0.0640983	0.0802382	0.0354272	0.0628048	0.229884
glcm_DifferenceAverage	7.39147	7.55488	7.51613	7.14139	2.32202	1.88392	0.929619
glcm_DifferenceEntropy	2.82147	2.85015	2.86733	2.84514	0.153108	0.115243	0.626745
glcm_DifferenceVariance	29.9315	31.8144	27.998	26.7928	18.6103	16.4304	0.690819
glcm_Id	0.223144	0.220267	0.209701	0.218106	0.0471375	0.0343783	0.877154
glcm_Idm	0.134899	0.132596	0.121087	0.128921	0.0419731	0.0302701	0.85977
glcm_Idmn	0.902851	0.907138	0.903911	0.908186	0.00604563	0.00712926	0.0560479
glcm_Idn	0.796457	0.80171	0.797118	0.802802	0.00712749	0.00776807	0.042586
glcm_Imc1	-0.711173	-0.718313	-0.722457	-0.714339	0.0443676	0.0333939	0.842452
glcm_Imc2	0.993338	0.993782	0.994749	0.994004	0.00399508	0.00347804	0.842452
glcm_InverseVariance	0.143181	0.138013	0.133969	0.136774	0.0413283	0.0307098	0.929619
glcm_JointAverage	13.1799	13.9623	12.7012	13.3638	3.72997	3.20604	0.52114
glcm_JointEnergy	0.0547032	0.054667	0.0535352	0.0546637	0.00278781	0.00245486	0.707203
glcm_JointEntropy	4.25556	4.25742	4.27661	4.2558	0.0524608	0.0453367	0.825207
glcm_MaximumProbability	0.0781166	0.0785177	0.0749308	0.0792411	0.0088373	0.00803337	0.642532
glcm_MCC	0.983111	0.986676	0.988848	0.987318	0.0147682	0.011955	0.595669
glcm_SumAverage	26.3599	27.9246	25.4024	26.7276	7.45995	6.41208	0.52114
glcm_SumEntropy	3.10806	3.12651	3.11753	3.12547	0.0816952	0.0651469	0.642532
glcm_SumSquares	51.9073	57.5876	45.4393	48.1814	32.3476	29.4713	0.580392
gldm_DependenceEntropy	3.54606	3.56864	3.5638	3.5483	0.102704	0.0864394	0.565295
gldm_DependenceNonUniformity	11.1782	11.1636	11.5833	11.0748	1.28155	1.10244	0.825207
gldm_DependenceNonUniformityNormalized	0.69864	0.697724	0.723957	0.692172	0.0800968	0.0689027	0.825207
gldm_DependenceVariance	0.214053	0.224785	0.181234	0.213089	0.0874721	0.0804012	0.506814
gldm_GrayLevelNonUniformity	1.65335	1.6096	1.57238	1.61856	0.216195	0.164459	0.723719
gldm_GrayLevelVariance	54.2357	61.5367	48.4212	50.8203	32.8632	30.984	0.506814
gldm_HighGrayLevelEmphasis	256.635	287.682	227.145	254.212	145.952	137.984	0.478779
gldm_LargeDependenceEmphasis	1.80057	1.81867	1.66984	1.79167	0.34297	0.287303	0.478779
gldm_LargeDependenceHighGrayLevelEmphasis	395.144	459.405	360.607	412.1	165.367	188.924	0.351728
gldm_LargeDependenceLowGrayLevelEmphasis	0.145585	0.154353	0.137596	0.143595	0.0497526	0.0897915	0.929619
gldm_LowGrayLevelEmphasis	0.0922683	0.0904111	0.0888952	0.0892446	0.0125195	0.0117511	0.740361
gldm_SmallDependenceEmphasis	0.836198	0.836704	0.854657	0.836902	0.0555503	0.0457392	0.723719
gldm_SmallDependenceHighGrayLevelEmphasis	226.945	251.827	197.048	216.216	142.204	127.878	0.52114
gldm_SmallDependenceLowGrayLevelEmphasis	0.0808269	0.0783002	0.0804244	0.0778316	0.00698368	0.00676058	0.351728
glrlm_GrayLevelNonUniformity	1.56772	1.52036	1.50601	1.54051	0.174538	0.131757	0.52114
glrlm_GrayLevelNonUniformityNormalized	0.10134	0.098303	0.0966965	0.099272	0.0125772	0.00944074	0.611122
glrlm_GrayLevelVariance	54.6888	62.148	48.8365	51.5761	32.9749	31.1447	0.506814
glrlm_HighGrayLevelRunEmphasis	257.24	288.348	226.883	254.967	146.491	137.914	0.465076
glrlm_LongRunEmphasis	1.10372	1.10501	1.0876	1.10279	0.0418099	0.0349641	0.595669
glrlm_LongRunHighGrayLevelEmphasis	275.47	310.521	244.953	281.252	148.826	143.665	0.451588
glrlm_LongRunLowGrayLevelEmphasis	0.100454	0.0991999	0.0955713	0.0950061	0.0173293	0.0182562	0.723719
glrlm_LowGrayLevelRunEmphasis	0.0932907	0.0911248	0.0894215	0.0906657	0.0126816	0.0110259	0.723719
glrlm_RunEntropy	3.48267	3.52047	3.51962	3.496	0.13407	0.1063	0.451588
glrlm_RunLengthNonUniformity	14.6636	14.6464	14.8676	14.6785	0.504577	0.420272	0.580392
glrlm_RunLengthNonUniformityNormalized	0.941431	0.940845	0.950356	0.94214	0.0223935	0.0186239	0.550385
glrlm_RunPercentage	0.969512	0.969148	0.974391	0.969912	0.0118268	0.0097637	0.506814
glrlm_RunVariance	0.0322342	0.0330312	0.0272831	0.0318503	0.0127698	0.0112422	0.595669
glrlm_ShortRunEmphasis	0.975302	0.975155	0.979307	0.975632	0.00980175	0.00802436	0.580392
glrlm_ShortRunHighGrayLevelEmphasis	252.917	283.023	222.494	249.264	146.019	136.45	0.465076
glrlm_ShortRunLowGrayLevelEmphasis	0.0916017	0.089198	0.0879006	0.0887135	0.0117024	0.00972399	0.674575
glszm_GrayLevelNonUniformity	1.34908	1.30479	1.33077	1.30348	0.0904251	0.0768544	0.1967
glszm_GrayLevelNonUniformityNormalized	0.0962955	0.0930394	0.0927261	0.0944056	0.0106959	0.00827298	0.465076
glszm_GrayLevelVariance	56.0641	64.0328	50.0148	53.7801	33.28	31.6599	0.492693
glszm_HighGrayLevelZoneEmphasis	259.018	290.369	225.659	257.623	148.032	137.652	0.438317
glszm_LargeAreaEmphasis	1.48419	1.49603	1.40028	1.46801	0.231043	0.189183	0.550385
glszm_LargeAreaHighGrayLevelEmphasis	340.717	392.017	304.081	357.768	156.344	164.591	0.329069
glszm_LargeAreaLowGrayLevelEmphasis	0.128981	0.130268	0.117323	0.121342	0.036939	0.0463598	0.808044
glszm_LowGrayLevelZoneEmphasis	0.0965082	0.0937296	0.0928721	0.0917606	0.0135459	0.010604	0.690819
glszm_SizeZoneNonUniformity	11.5525	11.584	11.9259	11.5254	1.33858	1.11961	0.808044
glszm_SizeZoneNonUniformityNormalized	0.803673	0.807089	0.821131	0.803545	0.060318	0.0507108	0.877154
glszm_SmallAreaEmphasis	0.908018	0.909705	0.916873	0.909124	0.0326338	0.0269226	0.85977
glszm_SmallAreaHighGrayLevelEmphasis	242.475	270.577	211.225	236.648	146.365	132.315	0.465076
glszm_SmallAreaLowGrayLevelEmphasis	0.0898738	0.0868936	0.0872997	0.0867689	0.0104841	0.00924777	0.351728
glszm_ZoneEntropy	3.548	3.57181	3.57608	3.54918	0.112563	0.0929297	0.595669
glszm_ZonePercentage	0.884559	0.88417	0.901201	0.886473	0.0415787	0.0337023	0.690819
glszm_ZoneVariance	0.164021	0.175784	0.12971	0.150978	0.0859471	0.0808239	0.425267
ngtdm_Busyness	0.0795264	0.073799	0.0787482	0.0746968	0.0136745	0.0118561	0.329069
ngtdm_Coarseness	0.141809	0.140747	0.133929	0.141483	0.0326497	0.0229582	0.642532
ngtdm_Complexity	743.109	786.445	681.897	669.427	501.004	436.029	0.757121
ngtdm_Contrast	5.05551	5.59225	4.149	4.40877	3.84864	3.85775	0.658478
ngtdm_Strength	29.134	33.8075	27.8703	29.2995	10.4011	11.0675	0.238751
