# Supplementary material for: Detecting Clinically Significant Prostate Cancer in PI-RADS 3 Lesions Using T2w-Derived Radiomics Feature Maps in 3T Prostate MRI
Source: Curr Oncol. 2024 Nov 1;31(11):6814–28. doi: 10.3390/curroncol31110503 (PMC11592716; doi:10.3390/curroncol31110503)
Supplement: Supplementary file 1 [file curroncol-31-00503-s001.zip › S4_MWU_feature_maps_PZ_only.xlsx]

## Sheet: MWU
feature	mean_csPCa	mean_no_csPCa	median_csPCa	median_no_csPCa	sd_csPCa	sd_no_csPCa	wc
firstorder_10Percentile	123.029	182.272	102.024	186.636	45.6927	42.2954	0.00209542
firstorder_90Percentile	203.259	270.854	191.429	265.718	46.2606	56.1616	0.00326497
firstorder_Energy	480147	890251	371542	841524	247996	358413	0.00209542
firstorder_Entropy	3.43019	3.46863	3.46857	3.45171	0.136245	0.134145	0.599471
firstorder_InterquartileRange	44.0477	47.6159	45.5754	44.6162	10.4582	12.3954	0.624968
firstorder_Kurtosis	2.55783	2.6153	2.58906	2.62744	0.143029	0.166353	0.435151
firstorder_Maximum	224.733	294.542	217.973	289.11	48.5374	60.6313	0.00376316
firstorder_Mean	162.833	225.884	145.841	225.254	45.4429	48.256	0.00209542
firstorder_MeanAbsoluteDeviation	27.2785	29.7068	28.2937	28.1503	6.50842	7.637	0.599471
firstorder_Median	162.317	225.073	145.214	224.965	45.8729	48.2005	0.0017959
firstorder_Minimum	102.948	160.663	88.5535	162.571	46.8313	40.0771	0.00376316
firstorder_Range	121.785	133.879	126.775	128.308	29.5294	33.9813	0.502344
firstorder_RobustMeanAbsoluteDeviation	18.5749	19.9622	19.2278	18.434	4.39768	5.10541	0.624968
firstorder_RootMeanSquared	166.835	229.192	150.961	227.856	44.527	48.5953	0.00209542
firstorder_Skewness	0.0370997	0.0634029	0.0508038	0.0485723	0.054257	0.144712	0.92798
firstorder_TotalEnergy	319537	588149	244913	554716	167237	237370	0.00209542
firstorder_Uniformity	0.103474	0.100795	0.0996592	0.10116	0.0116956	0.0111745	0.703975
firstorder_Variance	1249.28	1567.1	1276.81	1301.89	558.751	823.29	0.502344
glcm_Autocorrelation	192.987	238.872	195.336	223.405	84.7889	117.102	0.335066
glcm_ClusterProminence	45419	102742	39430.6	43632.8	38840.6	128933	0.299392
glcm_ClusterShade	152.686	335.731	77.7607	94.6373	165.624	553.322	0.786182
glcm_ClusterTendency	103.405	135.721	100.993	110.453	47.8661	74.3808	0.435151
glcm_Contrast	86.4659	97.632	85.8753	81.7177	39.7538	53.1879	0.870743
glcm_Correlation	0.0648285	0.102496	0.0626237	0.0905789	0.0308646	0.0614762	0.0795511
glcm_DifferenceAverage	7.13955	7.47217	7.33312	7.12186	1.75421	1.9392	0.8993
glcm_DifferenceEntropy	2.80593	2.84328	2.83099	2.84038	0.1277	0.123086	0.502344
glcm_DifferenceVariance	27.2315	31.3613	26.4048	26.7928	13.0464	16.8176	0.731063
glcm_Id	0.224959	0.222703	0.211907	0.218171	0.0402883	0.0368542	0.8993
glcm_Idm	0.136015	0.134813	0.121266	0.128921	0.0366563	0.0328039	0.870743
glcm_Idmn	0.903697	0.908884	0.904057	0.910047	0.00614581	0.00675873	0.0671523
glcm_Idn	0.797394	0.803676	0.798347	0.804204	0.00726808	0.00737321	0.0388435
glcm_Imc1	-0.71064	-0.71729	-0.721314	-0.714339	0.038435	0.036566	0.786182
glcm_Imc2	0.993532	0.993638	0.994594	0.994077	0.00360943	0.00397227	0.8993
glcm_InverseVariance	0.146175	0.140273	0.135395	0.136774	0.0365114	0.0324654	0.92798
glcm_JointAverage	12.89	14.0012	13.2863	13.8928	2.97131	3.35379	0.525856
glcm_JointEnergy	0.0547352	0.0547155	0.0538821	0.0546558	0.00229185	0.00269941	0.92798
glcm_JointEntropy	4.25458	4.25577	4.27042	4.25759	0.0432335	0.0498117	0.985577
glcm_MaximumProbability	0.0784016	0.0785539	0.0749894	0.0775209	0.00711227	0.00895875	0.81415
glcm_MCC	0.983676	0.985812	0.988296	0.987318	0.01358	0.0134685	0.650899
glcm_SumAverage	25.7799	28.0024	26.5727	27.7856	5.94262	6.70758	0.525856
glcm_SumEntropy	3.10226	3.12643	3.11219	3.13146	0.0710438	0.0686814	0.456976
glcm_SumSquares	47.4676	58.3383	46.7171	48.0426	21.8319	31.0745	0.574441
gldm_DependenceEntropy	3.54023	3.5662	3.54973	3.55882	0.0874403	0.0907742	0.549893
gldm_DependenceNonUniformity	11.1553	11.0729	11.6132	10.9096	1.09129	1.19505	0.677246
gldm_DependenceNonUniformityNormalized	0.697208	0.692057	0.725825	0.68185	0.0682053	0.0746908	0.677246
gldm_DependenceVariance	0.210688	0.225045	0.178672	0.210214	0.0769039	0.0893589	0.525856
gldm_GrayLevelNonUniformity	1.65559	1.61273	1.59455	1.61856	0.18713	0.178792	0.703975
gldm_GrayLevelVariance	50.0213	62.7576	50.9492	52.1266	22.3564	32.9803	0.502344
gldm_HighGrayLevelEmphasis	240.18	291.451	250.426	272.624	105.854	144.24	0.456976
gldm_LargeDependenceEmphasis	1.78794	1.82985	1.65717	1.78244	0.298691	0.323687	0.47938
gldm_LargeDependenceHighGrayLevelEmphasis	386.137	460.593	396.9	415.386	137.013	190.713	0.502344
gldm_LargeDependenceLowGrayLevelEmphasis	0.140109	0.163252	0.120613	0.145975	0.0538626	0.102072	0.650899
gldm_LowGrayLevelEmphasis	0.0920113	0.0915274	0.0879711	0.0866633	0.0132588	0.0127959	0.956753
gldm_SmallDependenceEmphasis	0.836424	0.832986	0.855626	0.836902	0.0480898	0.0504944	0.650899
gldm_SmallDependenceHighGrayLevelEmphasis	208.586	255.175	217.3	230.595	99.4717	135.051	0.456976
gldm_SmallDependenceLowGrayLevelEmphasis	0.0819849	0.0783077	0.0821053	0.0778316	0.00644163	0.00713662	0.299392
glrlm_GrayLevelNonUniformity	1.572	1.52355	1.52944	1.54051	0.151923	0.141576	0.525856
glrlm_GrayLevelNonUniformityNormalized	0.101532	0.0985649	0.0981285	0.099272	0.0109048	0.010206	0.624968
glrlm_GrayLevelVariance	50.4901	63.3246	51.4064	52.7521	22.5224	33.1116	0.502344
glrlm_HighGrayLevelRunEmphasis	240.609	292.178	250.554	274.006	106.168	144.167	0.435151
glrlm_LongRunEmphasis	1.10272	1.10639	1.08662	1.10279	0.0355989	0.0391625	0.650899
glrlm_LongRunHighGrayLevelEmphasis	260.024	314.109	270.147	294.204	110.456	149.294	0.435151
glrlm_LongRunLowGrayLevelEmphasis	0.0996135	0.10106	0.0928494	0.0946588	0.0182827	0.0201408	0.8993
glrlm_LowGrayLevelRunEmphasis	0.0931858	0.0920831	0.0892148	0.0871287	0.0130588	0.0120219	0.8993
glrlm_RunEntropy	3.47602	3.51768	3.50225	3.496	0.113652	0.113029	0.393279
glrlm_RunLengthNonUniformity	14.6772	14.6174	14.8752	14.6785	0.446169	0.472084	0.502344
glrlm_RunLengthNonUniformityNormalized	0.942065	0.939458	0.950916	0.94214	0.0199174	0.0208882	0.502344
glrlm_RunPercentage	0.969807	0.968599	0.974481	0.969912	0.0102891	0.0109645	0.549893
glrlm_RunVariance	0.0320032	0.0331598	0.0273883	0.0318503	0.0105949	0.0125446	0.758473
glrlm_ShortRunEmphasis	0.975577	0.974583	0.979412	0.975632	0.00865703	0.00899276	0.549893
glrlm_ShortRunHighGrayLevelEmphasis	236.052	286.831	245.836	265.023	105.388	142.856	0.435151
glrlm_ShortRunLowGrayLevelEmphasis	0.0916992	0.0899429	0.0883133	0.0860236	0.011944	0.0105819	0.758473
glszm_GrayLevelNonUniformity	1.35496	1.30481	1.34632	1.29892	0.0843046	0.0775782	0.181752
glszm_GrayLevelNonUniformityNormalized	0.0964878	0.0933072	0.0939947	0.0944056	0.00928545	0.00875066	0.47938
glszm_GrayLevelVariance	51.9093	65.0778	52.7693	54.4142	22.9985	33.503	0.502344
glszm_HighGrayLevelZoneEmphasis	241.772	294.359	250.902	279.692	106.923	143.83	0.393279
glszm_LargeAreaEmphasis	1.47376	1.50107	1.39016	1.46569	0.198669	0.212999	0.650899
glszm_LargeAreaHighGrayLevelEmphasis	328.425	393.412	335.935	360.509	123.922	165.838	0.373254
glszm_LargeAreaLowGrayLevelEmphasis	0.126106	0.13493	0.109067	0.1238	0.0384233	0.0520079	0.84235
glszm_LowGrayLevelZoneEmphasis	0.0969274	0.0943579	0.0933169	0.0907621	0.0126635	0.0117513	0.599471
glszm_SizeZoneNonUniformity	11.5385	11.4822	11.9609	11.4433	1.15508	1.21526	0.731063
glszm_SizeZoneNonUniformityNormalized	0.802955	0.801744	0.822154	0.799978	0.0525066	0.0541629	0.81415
glszm_SmallAreaEmphasis	0.908084	0.906993	0.917922	0.909012	0.0284957	0.0292432	0.84235
glszm_SmallAreaHighGrayLevelEmphasis	224.14	274.101	232.424	249.338	103.899	139.005	0.413913
glszm_SmallAreaLowGrayLevelEmphasis	0.0911673	0.0869437	0.0900521	0.0867689	0.00870388	0.0100625	0.266246
glszm_ZoneEntropy	3.5431	3.57127	3.56149	3.54983	0.0919493	0.0988942	0.502344
glszm_ZonePercentage	0.885069	0.881997	0.901581	0.886473	0.0358898	0.0376525	0.650899
glszm_ZoneVariance	0.158726	0.174113	0.130113	0.150901	0.0727478	0.0861914	0.525856
ngtdm_Busyness	0.0779638	0.0735826	0.0760519	0.0743329	0.0132329	0.0123613	0.502344
ngtdm_Coarseness	0.143637	0.143267	0.134755	0.141483	0.0300284	0.0236136	0.549893
ngtdm_Complexity	666.519	781.548	687.842	638.71	324.725	450.707	0.758473
ngtdm_Contrast	4.4551	5.66196	4.3436	4.40877	2.35469	4.06989	0.703975
ngtdm_Strength	28.3999	34.798	28.7654	31.8684	8.13166	12.1339	0.235618
