# Supplementary material for: Detecting Clinically Significant Prostate Cancer in PI-RADS 3 Lesions Using T2w-Derived Radiomics Feature Maps in 3T Prostate MRI
Source: Curr Oncol. 2024 Nov 1;31(11):6814–28. doi: 10.3390/curroncol31110503 (PMC11592716; doi:10.3390/curroncol31110503)
Supplement: Supplementary file 1 [file curroncol-31-00503-s001.zip › S5_MWU_feature_maps_TZ_only.xlsx]

## Sheet: MWU
feature	mean_csPCa	mean_no_csPCa	median_csPCa	median_no_csPCa	sd_csPCa	sd_no_csPCa	wc
firstorder_10Percentile	84.6407	131.58	84.0962	132.492	11.79	25.1569	0.0043956
firstorder_90Percentile	175.053	217.323	154.869	221.274	41.7007	27.7393	0.101099
firstorder_Energy	307786	524899	250171	532808	119086	142232	0.0307692
firstorder_Entropy	3.44832	3.48143	3.49367	3.46026	0.249395	0.0992331	1
firstorder_InterquartileRange	48.1849	46.5585	42.1257	44.1856	23.9382	10.4074	0.945055
firstorder_Kurtosis	2.5191	2.63677	2.55892	2.657	0.0829952	0.148669	0.18022
firstorder_Maximum	198.29	242.34	176.697	241.33	51.6861	31.08	0.18022
firstorder_Mean	129.894	174.063	121.906	176.875	21.3593	24.4229	0.0307692
firstorder_MeanAbsoluteDeviation	29.892	29.1466	26.988	27.8187	14.4274	6.31344	0.945055
firstorder_Median	129.807	174.228	121.818	177.073	21.3828	24.3062	0.0307692
firstorder_Minimum	64.5988	109.271	55.5636	110.105	16.8681	27.5131	0.0175824
firstorder_Range	133.691	133.068	122.524	121.294	63.1773	29.3462	0.945055
firstorder_RobustMeanAbsoluteDeviation	20.0936	19.3868	17.9614	18.6203	9.65784	4.20922	1
firstorder_RootMeanSquared	135.71	178.207	123.861	181.213	25.1021	24.2449	0.0307692
firstorder_Skewness	0.0613977	0.0553393	0.0626258	0.0778557	0.013336	0.0911529	0.945055
firstorder_TotalEnergy	207772	347548	164908	351216	86929.7	94353.6	0.0307692
firstorder_Uniformity	0.102961	0.100128	0.0974702	0.100618	0.0208292	0.00812343	0.945055
firstorder_Variance	1637.83	1462.01	1168.9	1254.48	1460.87	665.557	0.945055
glcm_Autocorrelation	239.73	222.336	172.283	187.954	200.483	98.9251	0.83956
glcm_ClusterProminence	84340.8	77700.1	27035.5	39100.7	118460	77035.7	0.632967
glcm_ClusterShade	179.687	354.693	38.3321	229.888	281.472	393.162	0.632967
glcm_ClusterTendency	136.955	120.64	91.5036	105.246	126.317	54.7486	0.945055
glcm_Contrast	118.031	102.454	90.2538	89.3638	102.761	51.1201	0.945055
glcm_Correlation	0.0441321	0.0426791	0.071745	0.0381944	0.0497392	0.044299	0.945055
glcm_DifferenceAverage	8.06325	7.75477	7.51613	7.38899	3.90611	1.80892	0.945055
glcm_DifferenceEntropy	2.86292	2.86675	2.9085	2.85252	0.23789	0.0964661	0.83956
glcm_DifferenceVariance	37.1314	32.9093	28.5725	28.2571	32.079	16.1208	0.945055
glcm_Id	0.218304	0.214382	0.209701	0.217029	0.073351	0.0280527	0.945055
glcm_Idm	0.131923	0.12724	0.120113	0.129956	0.0639339	0.0234206	0.945055
glcm_Idmn	0.900594	0.902918	0.897844	0.903747	0.00632821	0.00640942	0.448352
glcm_Idn	0.793958	0.796959	0.791256	0.798297	0.00749929	0.00679983	0.536264
glcm_Imc1	-0.712594	-0.720785	-0.726382	-0.72012	0.0683219	0.0253418	0.945055
glcm_Imc2	0.992822	0.994131	0.995055	0.993967	0.00580142	0.00190696	0.945055
glcm_InverseVariance	0.135199	0.132552	0.125811	0.136275	0.0611796	0.0264671	0.945055
glcm_JointAverage	13.9531	13.8683	12.7012	12.794	6.11801	2.95506	0.945055
glcm_JointEnergy	0.0546179	0.0545498	0.0528252	0.0551052	0.00452331	0.00182879	0.734066
glcm_JointEntropy	4.2582	4.26142	4.28905	4.25117	0.0848783	0.0336723	0.734066
glcm_MaximumProbability	0.0773566	0.0784303	0.0728432	0.0802592	0.0145689	0.00551041	0.632967
glcm_MCC	0.981604	0.988766	0.990011	0.988606	0.0209847	0.00715773	0.83956
glcm_SumAverage	27.9063	27.7366	25.4024	25.588	12.236	5.91012	0.945055
glcm_SumEntropy	3.12352	3.12671	3.14729	3.10118	0.123337	0.058531	0.83956
glcm_SumSquares	63.7464	55.7735	45.4393	48.7028	57.2235	26.3696	0.945055
gldm_DependenceEntropy	3.56161	3.57455	3.57017	3.5403	0.159629	0.0783703	1
gldm_DependenceNonUniformity	11.2393	11.3827	11.4067	11.3552	2.00897	0.842745	1
gldm_DependenceNonUniformityNormalized	0.702458	0.71142	0.712922	0.709698	0.125561	0.0526715	1
gldm_DependenceVariance	0.223026	0.224155	0.181382	0.232539	0.131875	0.0563969	0.83956
gldm_GrayLevelNonUniformity	1.64738	1.60204	1.55952	1.60989	0.333267	0.129975	0.945055
gldm_GrayLevelVariance	65.474	58.5861	46.7747	50.4077	58.2247	26.6235	0.945055
gldm_HighGrayLevelEmphasis	300.513	278.575	220.842	227.222	251.638	127.074	0.945055
gldm_LargeDependenceEmphasis	1.83424	1.79166	1.68144	1.84483	0.523017	0.179818	0.83956
gldm_LargeDependenceHighGrayLevelEmphasis	419.162	456.533	326.09	382.494	264.266	192.863	0.536264
gldm_LargeDependenceLowGrayLevelEmphasis	0.160187	0.132848	0.13777	0.1198	0.0422227	0.0456597	0.364835
gldm_LowGrayLevelEmphasis	0.0929536	0.0877134	0.0888952	0.0903243	0.0129397	0.0086102	0.83956
gldm_SmallDependenceEmphasis	0.835597	0.845688	0.851074	0.840769	0.0856402	0.0315106	0.945055
gldm_SmallDependenceHighGrayLevelEmphasis	275.902	243.735	197.048	199.03	248.064	113.743	1
gldm_SmallDependenceLowGrayLevelEmphasis	0.0777388	0.0782822	0.0779207	0.0777966	0.00888592	0.00604629	0.83956
glrlm_GrayLevelNonUniformity	1.55632	1.51263	1.4952	1.52707	0.26696	0.109612	1
glrlm_GrayLevelNonUniformityNormalized	0.100828	0.0976703	0.0961527	0.0986666	0.0193439	0.00763813	1
glrlm_GrayLevelVariance	65.8852	59.3046	47.1184	50.8287	58.3332	26.907	0.945055
glrlm_HighGrayLevelRunEmphasis	301.589	279.092	221.758	227.087	252.566	126.995	0.945055
glrlm_LongRunEmphasis	1.10638	1.1017	1.08813	1.1044	0.0655	0.0229019	0.83956
glrlm_LongRunHighGrayLevelEmphasis	316.658	301.85	235.42	246.138	254.057	134.915	0.945055
glrlm_LongRunLowGrayLevelEmphasis	0.102695	0.0947056	0.0955713	0.0972272	0.017924	0.0121751	0.734066
glrlm_LowGrayLevelRunEmphasis	0.0935705	0.088809	0.0894215	0.0920222	0.0143908	0.00811895	0.945055
glrlm_RunEntropy	3.50042	3.52722	3.52771	3.48998	0.2098	0.092195	0.945055
glrlm_RunLengthNonUniformity	14.6272	14.7165	14.7945	14.6931	0.75731	0.259666	1
glrlm_RunLengthNonUniformityNormalized	0.93974	0.944197	0.947328	0.942931	0.0333616	0.0115459	0.945055
glrlm_RunPercentage	0.968727	0.970474	0.973214	0.970064	0.0180989	0.00615855	0.945055
glrlm_RunVariance	0.03285	0.0327204	0.0272831	0.034112	0.0205346	0.00767293	0.734066
glrlm_ShortRunEmphasis	0.974568	0.976538	0.978382	0.975925	0.0147295	0.00503486	0.945055
glrlm_ShortRunHighGrayLevelEmphasis	297.889	273.819	218.353	222.933	252.115	125.005	0.945055
glrlm_ShortRunLowGrayLevelEmphasis	0.0913416	0.0873978	0.0879006	0.0903755	0.0136118	0.00733563	1
glszm_GrayLevelNonUniformity	1.33342	1.30475	1.31764	1.33057	0.124507	0.0784796	0.83956
glszm_GrayLevelNonUniformityNormalized	0.0957826	0.092392	0.0923828	0.0942776	0.0164227	0.00730196	0.945055
glszm_GrayLevelVariance	67.1434	61.5072	48.2414	52.1226	58.5949	27.8913	0.945055
glszm_HighGrayLevelZoneEmphasis	305.006	280.726	224.658	226.885	255.324	126.887	0.945055
glszm_LargeAreaEmphasis	1.512	1.48384	1.40028	1.52725	0.356605	0.120143	0.83956
glszm_LargeAreaHighGrayLevelEmphasis	373.495	388.645	284.921	318.221	257.397	168.779	0.734066
glszm_LargeAreaLowGrayLevelEmphasis	0.136649	0.119001	0.117323	0.115489	0.0391655	0.0271032	0.448352
glszm_LowGrayLevelZoneEmphasis	0.0953903	0.0922112	0.0912528	0.0950013	0.0188041	0.00733667	0.83956
glszm_SizeZoneNonUniformity	11.5897	11.8298	11.8489	11.7248	2.07037	0.840106	1
glszm_SizeZoneNonUniformityNormalized	0.805586	0.820005	0.816452	0.814027	0.0923821	0.0403303	1
glszm_SmallAreaEmphasis	0.907843	0.91626	0.916873	0.911846	0.0498271	0.0198163	0.945055
glszm_SmallAreaHighGrayLevelEmphasis	291.369	262.06	211.225	211.606	253.77	119.859	1
glszm_SmallAreaLowGrayLevelEmphasis	0.0864244	0.0867724	0.0849971	0.0860968	0.0161212	0.00729582	1
glszm_ZoneEntropy	3.56108	3.57311	3.57663	3.53188	0.182779	0.0806605	0.945055
glszm_ZonePercentage	0.883198	0.889422	0.896384	0.887551	0.0642796	0.021888	0.945055
glszm_ZoneVariance	0.178142	0.179821	0.12971	0.180347	0.134166	0.0694217	0.632967
ngtdm_Busyness	0.0836933	0.0743218	0.0793319	0.0767897	0.0169191	0.0110357	0.536264
ngtdm_Coarseness	0.136933	0.134658	0.133929	0.134849	0.046098	0.0209786	0.945055
ngtdm_Complexity	947.347	798.279	681.897	673.726	894.389	417.205	0.945055
ngtdm_Contrast	6.6566	5.42378	3.99375	4.45809	7.02617	3.45119	0.83956
ngtdm_Strength	31.0915	31.4138	26.7077	28.6731	17.366	7.86187	0.83956
