# Supplementary material for: Detecting Clinically Significant Prostate Cancer in PI-RADS 3 Lesions Using T2w-Derived Radiomics Feature Maps in 3T Prostate MRI
Source: Curr Oncol. 2024 Nov 1;31(11):6814–28. doi: 10.3390/curroncol31110503 (PMC11592716; doi:10.3390/curroncol31110503)
Supplement: Supplementary file 1 [file curroncol-31-00503-s001.zip › S6_ROC_feature_maps_all_zones.xlsx]

## Sheet: ROC
feature	auc	auc_min	auc_max	threshold	specificity	sensitivity	accuracy	tn	tp	fn	fp	npv	ppv	fdr	fpr	tpr	tnr	fnr	X1.specificity	X1.sensitivity	X1.accuracy	X1.npv	X1.ppv	precision	recall	youden	closest.topleft
firstorder_10Percentile	0.838137	0.678995	0.99728	106.008	0.727273	0.926829	0.884615	8	38	3	3	0.727273	0.926829	0.0731707	0.272727	0.926829	0.727273	0.0731707	0.272727	0.0731707	0.115385	0.272727	0.0731707	0.926829	0.926829	1.6541	0.0797341
firstorder_90Percentile	0.800443	0.648853	0.952034	181.368	0.545455	0.95122	0.865385	6	39	2	5	0.75	0.886364	0.113636	0.454545	0.95122	0.545455	0.0487805	0.454545	0.0487805	0.134615	0.25	0.113636	0.886364	0.95122	1.49667	0.208991
firstorder_Energy	0.820399	0.669743	0.971056	401588	0.636364	0.902439	0.846154	7	37	4	4	0.636364	0.902439	0.097561	0.363636	0.902439	0.636364	0.097561	0.363636	0.097561	0.153846	0.363636	0.097561	0.902439	0.902439	1.5388	0.14175
firstorder_Entropy	0.443459	0.240518	0.6464	3.45039	0.636364	0.487805	0.519231	7	20	21	4	0.25	0.833333	0.166667	0.363636	0.487805	0.636364	0.512195	0.363636	0.512195	0.480769	0.75	0.166667	0.833333	0.487805	1.12417	0.394575
firstorder_InterquartileRange	0.456763	0.241579	0.671947	42.1209	0.636364	0.439024	0.480769	7	18	23	4	0.233333	0.818182	0.181818	0.363636	0.439024	0.636364	0.560976	0.363636	0.560976	0.519231	0.766667	0.181818	0.818182	0.439024	1.07539	0.446925
firstorder_Kurtosis	0.64745	0.473273	0.821627	2.61665	0.818182	0.560976	0.615385	9	23	18	2	0.333333	0.92	0.08	0.181818	0.560976	0.818182	0.439024	0.181818	0.439024	0.384615	0.666667	0.08	0.92	0.560976	1.37916	0.2258
firstorder_Maximum	0.78714	0.632051	0.942228	283.032	1	0.463415	0.576923	11	19	22	0	0.333333	1	0	0	0.463415	1	0.536585	0	0.536585	0.423077	0.666667	0	1	0.463415	1.46341	0.287924
firstorder_Mean	0.829268	0.676394	0.982143	154.533	0.727273	0.902439	0.865385	8	37	4	3	0.666667	0.925	0.075	0.272727	0.902439	0.727273	0.097561	0.272727	0.097561	0.134615	0.333333	0.075	0.925	0.902439	1.62971	0.0838983
firstorder_MeanAbsoluteDeviation	0.549889	0.338069	0.761709	17.5132	0.181818	1	0.826923	2	41	0	9	1	0.82	0.18	0.818182	1	0.181818	0	0.818182	0	0.173077	0	0.18	0.82	1	1.18182	0.669421
firstorder_Median	0.831486	0.680682	0.982289	156.612	0.727273	0.878049	0.846154	8	36	5	3	0.615385	0.923077	0.0769231	0.272727	0.878049	0.727273	0.121951	0.272727	0.121951	0.153846	0.384615	0.0769231	0.923077	0.878049	1.60532	0.0892523
firstorder_Minimum	0.815965	0.649409	0.982521	92.9305	0.727273	0.902439	0.865385	8	37	4	3	0.666667	0.925	0.075	0.272727	0.902439	0.727273	0.097561	0.272727	0.097561	0.134615	0.333333	0.075	0.925	0.902439	1.62971	0.0838983
firstorder_Range	0.558758	0.345368	0.772149	96.1899	0.272727	0.926829	0.788462	3	38	3	8	0.5	0.826087	0.173913	0.727273	0.926829	0.272727	0.0731707	0.727273	0.0731707	0.211538	0.5	0.173913	0.826087	0.926829	1.19956	0.53428
firstorder_RobustMeanAbsoluteDeviation	0.461197	0.248572	0.673823	17.9322	0.636364	0.463415	0.5	7	19	22	4	0.241379	0.826087	0.173913	0.363636	0.463415	0.636364	0.536585	0.363636	0.536585	0.5	0.758621	0.173913	0.826087	0.463415	1.09978	0.420155
firstorder_RootMeanSquared	0.820399	0.669743	0.971056	156.852	0.636364	0.902439	0.846154	7	37	4	4	0.636364	0.902439	0.097561	0.363636	0.902439	0.636364	0.097561	0.363636	0.097561	0.153846	0.363636	0.097561	0.902439	0.902439	1.5388	0.14175
firstorder_Skewness	0.503326	0.338182	0.66847	0.0341447	0.818182	0.439024	0.519231	9	18	23	2	0.28125	0.9	0.1	0.181818	0.439024	0.818182	0.560976	0.181818	0.560976	0.480769	0.71875	0.1	0.9	0.439024	1.25721	0.347751
firstorder_TotalEnergy	0.820399	0.669743	0.971056	264719	0.636364	0.902439	0.846154	7	37	4	4	0.636364	0.902439	0.097561	0.363636	0.902439	0.636364	0.097561	0.363636	0.097561	0.153846	0.363636	0.097561	0.902439	0.902439	1.5388	0.14175
firstorder_Uniformity	0.463415	0.264257	0.662572	0.101102	0.636364	0.512195	0.538462	7	21	20	4	0.259259	0.84	0.16	0.363636	0.512195	0.636364	0.487805	0.363636	0.487805	0.461538	0.740741	0.16	0.84	0.512195	1.14856	0.370185
firstorder_Variance	0.567627	0.356799	0.778456	736.609	0.272727	0.926829	0.788462	3	38	3	8	0.5	0.826087	0.173913	0.727273	0.926829	0.272727	0.0731707	0.727273	0.0731707	0.211538	0.5	0.173913	0.826087	0.926829	1.19956	0.53428
glcm_Autocorrelation	0.5898	0.385244	0.794356	244.389	0.818182	0.390244	0.480769	9	16	25	2	0.264706	0.888889	0.111111	0.181818	0.390244	0.818182	0.609756	0.181818	0.609756	0.519231	0.735294	0.111111	0.888889	0.390244	1.20843	0.40486
glcm_ClusterProminence	0.631929	0.433446	0.830412	43282.9	0.727273	0.512195	0.557692	8	21	20	3	0.285714	0.875	0.125	0.272727	0.512195	0.727273	0.487805	0.272727	0.487805	0.442308	0.714286	0.125	0.875	0.512195	1.23947	0.312334
glcm_ClusterShade	0.569845	0.387	0.75269	88.2963	0.636364	0.560976	0.576923	7	23	18	4	0.28	0.851852	0.148148	0.363636	0.560976	0.636364	0.439024	0.363636	0.439024	0.423077	0.72	0.148148	0.851852	0.560976	1.19734	0.324974
glcm_ClusterTendency	0.583149	0.376386	0.789911	112.573	0.727273	0.463415	0.519231	8	19	22	3	0.266667	0.863636	0.136364	0.272727	0.463415	0.727273	0.536585	0.272727	0.536585	0.480769	0.733333	0.136364	0.863636	0.463415	1.19069	0.362304
glcm_Contrast	0.474501	0.25638	0.692623	81.886	0.636364	0.512195	0.538462	7	21	20	4	0.259259	0.84	0.16	0.363636	0.512195	0.636364	0.487805	0.363636	0.487805	0.461538	0.740741	0.16	0.84	0.512195	1.14856	0.370185
glcm_Correlation	0.620843	0.453252	0.788433	0.077828	0.818182	0.560976	0.615385	9	23	18	2	0.333333	0.92	0.08	0.181818	0.560976	0.818182	0.439024	0.181818	0.439024	0.384615	0.666667	0.08	0.92	0.560976	1.37916	0.2258
glcm_DifferenceAverage	0.490022	0.272464	0.70758	7.51121	0.545455	0.585366	0.576923	6	24	17	5	0.26087	0.827586	0.172414	0.454545	0.585366	0.545455	0.414634	0.454545	0.414634	0.423077	0.73913	0.172414	0.827586	0.585366	1.13082	0.378533
glcm_DifferenceEntropy	0.450111	0.238429	0.661793	2.86244	0.545455	0.585366	0.576923	6	24	17	5	0.26087	0.827586	0.172414	0.454545	0.585366	0.545455	0.414634	0.454545	0.414634	0.423077	0.73913	0.172414	0.827586	0.585366	1.13082	0.378533
glcm_DifferenceVariance	0.45898	0.239364	0.678597	49.1045	0.181818	0.902439	0.75	2	37	4	9	0.333333	0.804348	0.195652	0.818182	0.902439	0.181818	0.097561	0.818182	0.097561	0.25	0.666667	0.195652	0.804348	0.902439	1.08426	0.67894
glcm_Id	0.51663	0.302134	0.731126	0.216746	0.727273	0.560976	0.596154	8	23	18	3	0.307692	0.884615	0.115385	0.272727	0.560976	0.727273	0.439024	0.272727	0.439024	0.403846	0.692308	0.115385	0.884615	0.560976	1.28825	0.267123
glcm_Idm	0.518847	0.30408	0.733614	0.126694	0.727273	0.609756	0.634615	8	25	16	3	0.333333	0.892857	0.107143	0.272727	0.609756	0.727273	0.390244	0.272727	0.390244	0.365385	0.666667	0.107143	0.892857	0.609756	1.33703	0.22667
glcm_Idmn	0.689579	0.503582	0.875575	0.90432	0.636364	0.731707	0.711538	7	30	11	4	0.388889	0.882353	0.117647	0.363636	0.731707	0.636364	0.268293	0.363636	0.268293	0.288462	0.611111	0.117647	0.882353	0.731707	1.36807	0.204212
glcm_Idn	0.700665	0.523403	0.877927	0.793412	0.454545	0.902439	0.807692	5	37	4	6	0.555556	0.860465	0.139535	0.545455	0.902439	0.454545	0.097561	0.545455	0.097561	0.192308	0.444444	0.139535	0.860465	0.902439	1.35698	0.307039
glcm_Imc1	0.478936	0.273962	0.683909	-0.717255	0.636364	0.512195	0.538462	7	21	20	4	0.259259	0.84	0.16	0.363636	0.512195	0.636364	0.487805	0.363636	0.487805	0.461538	0.740741	0.16	0.84	0.512195	1.14856	0.370185
glcm_Imc2	0.521064	0.310366	0.731763	0.994117	0.727273	0.536585	0.576923	8	22	19	3	0.296296	0.88	0.12	0.272727	0.536585	0.727273	0.463415	0.272727	0.463415	0.423077	0.703704	0.12	0.88	0.536585	1.26386	0.289133
glcm_InverseVariance	0.490022	0.277837	0.702208	0.143219	0.727273	0.414634	0.480769	8	17	24	3	0.25	0.85	0.15	0.272727	0.414634	0.727273	0.585366	0.272727	0.585366	0.519231	0.75	0.15	0.85	0.414634	1.14191	0.417033
glcm_JointAverage	0.56541	0.356264	0.774557	10.3568	0.272727	0.926829	0.788462	3	38	3	8	0.5	0.826087	0.173913	0.727273	0.926829	0.272727	0.0731707	0.727273	0.0731707	0.211538	0.5	0.173913	0.826087	0.926829	1.19956	0.53428
glcm_JointEnergy	0.538803	0.340906	0.7367	0.0544758	0.727273	0.585366	0.615385	8	24	17	3	0.32	0.888889	0.111111	0.272727	0.585366	0.727273	0.414634	0.272727	0.414634	0.384615	0.68	0.111111	0.888889	0.585366	1.31264	0.246302
glcm_JointEntropy	0.523282	0.326056	0.720507	4.25598	0.727273	0.512195	0.557692	8	21	20	3	0.285714	0.875	0.125	0.272727	0.512195	0.727273	0.487805	0.272727	0.487805	0.442308	0.714286	0.125	0.875	0.512195	1.23947	0.312334
glcm_MaximumProbability	0.547672	0.346676	0.748668	0.0757285	0.636364	0.658537	0.653846	7	27	14	4	0.333333	0.870968	0.129032	0.363636	0.658537	0.636364	0.341463	0.363636	0.341463	0.346154	0.666667	0.129032	0.870968	0.658537	1.2949	0.248829
glcm_MCC	0.445676	0.247689	0.643664	0.987531	0.636364	0.512195	0.538462	7	21	20	4	0.259259	0.84	0.16	0.363636	0.512195	0.636364	0.487805	0.363636	0.487805	0.461538	0.740741	0.16	0.84	0.512195	1.14856	0.370185
glcm_SumAverage	0.56541	0.356264	0.774557	20.7136	0.272727	0.926829	0.788462	3	38	3	8	0.5	0.826087	0.173913	0.727273	0.926829	0.272727	0.0731707	0.727273	0.0731707	0.211538	0.5	0.173913	0.826087	0.926829	1.19956	0.53428
glcm_SumEntropy	0.547672	0.343374	0.751969	2.99676	0.181818	0.97561	0.807692	2	40	1	9	0.666667	0.816327	0.183673	0.818182	0.97561	0.181818	0.0243902	0.818182	0.0243902	0.192308	0.333333	0.183673	0.816327	0.97561	1.15743	0.670016
glcm_SumSquares	0.556541	0.344033	0.769049	18.9363	0.181818	1	0.826923	2	41	0	9	1	0.82	0.18	0.818182	1	0.181818	0	0.818182	0	0.173077	0	0.18	0.82	1	1.18182	0.669421
gldm_DependenceEntropy	0.441242	0.230051	0.652432	3.56131	0.545455	0.536585	0.538462	6	22	19	5	0.24	0.814815	0.185185	0.454545	0.536585	0.545455	0.463415	0.454545	0.463415	0.461538	0.76	0.185185	0.814815	0.536585	1.08204	0.421365
gldm_DependenceNonUniformity	0.523282	0.308678	0.737885	11.3741	0.727273	0.609756	0.634615	8	25	16	3	0.333333	0.892857	0.107143	0.272727	0.609756	0.727273	0.390244	0.272727	0.390244	0.365385	0.666667	0.107143	0.892857	0.609756	1.33703	0.22667
gldm_DependenceNonUniformityNormalized	0.523282	0.308678	0.737885	0.710884	0.727273	0.609756	0.634615	8	25	16	3	0.333333	0.892857	0.107143	0.272727	0.609756	0.727273	0.390244	0.272727	0.390244	0.365385	0.666667	0.107143	0.892857	0.609756	1.33703	0.22667
gldm_DependenceVariance	0.567627	0.35932	0.775935	0.190742	0.727273	0.634146	0.653846	8	26	15	3	0.347826	0.896552	0.103448	0.272727	0.634146	0.727273	0.365854	0.272727	0.365854	0.346154	0.652174	0.103448	0.896552	0.634146	1.36142	0.208229
gldm_GrayLevelNonUniformity	0.463415	0.264257	0.662572	1.61764	0.636364	0.512195	0.538462	7	21	20	4	0.259259	0.84	0.16	0.363636	0.512195	0.636364	0.487805	0.363636	0.487805	0.461538	0.740741	0.16	0.84	0.512195	1.14856	0.370185
gldm_GrayLevelVariance	0.567627	0.356799	0.778456	29.5185	0.272727	0.926829	0.788462	3	38	3	8	0.5	0.826087	0.173913	0.727273	0.926829	0.272727	0.0731707	0.727273	0.0731707	0.211538	0.5	0.173913	0.826087	0.926829	1.19956	0.53428
gldm_HighGrayLevelEmphasis	0.572062	0.363789	0.780335	147.662	0.272727	0.926829	0.788462	3	38	3	8	0.5	0.826087	0.173913	0.727273	0.926829	0.272727	0.0731707	0.727273	0.0731707	0.211538	0.5	0.173913	0.826087	0.926829	1.19956	0.53428
gldm_LargeDependenceEmphasis	0.572062	0.358568	0.785556	1.68947	0.727273	0.658537	0.673077	8	27	14	3	0.363636	0.9	0.1	0.272727	0.658537	0.727273	0.341463	0.272727	0.341463	0.326923	0.636364	0.1	0.9	0.658537	1.38581	0.190977
gldm_LargeDependenceHighGrayLevelEmphasis	0.594235	0.384696	0.803774	326.097	0.454545	0.780488	0.711538	5	32	9	6	0.357143	0.842105	0.157895	0.545455	0.780488	0.454545	0.219512	0.545455	0.219512	0.288462	0.642857	0.157895	0.842105	0.780488	1.23503	0.345706
gldm_LargeDependenceLowGrayLevelEmphasis	0.490022	0.298412	0.681633	0.140683	0.636364	0.512195	0.538462	7	21	20	4	0.259259	0.84	0.16	0.363636	0.512195	0.636364	0.487805	0.363636	0.487805	0.461538	0.740741	0.16	0.84	0.512195	1.14856	0.370185
gldm_LowGrayLevelEmphasis	0.465632	0.260988	0.670276	0.0907935	0.636364	0.463415	0.5	7	19	22	4	0.241379	0.826087	0.173913	0.363636	0.463415	0.636364	0.536585	0.363636	0.536585	0.5	0.758621	0.173913	0.826087	0.463415	1.09978	0.420155
gldm_SmallDependenceEmphasis	0.536585	0.323259	0.749911	0.850673	0.727273	0.658537	0.673077	8	27	14	3	0.363636	0.9	0.1	0.272727	0.658537	0.727273	0.341463	0.272727	0.341463	0.326923	0.636364	0.1	0.9	0.658537	1.38581	0.190977
gldm_SmallDependenceHighGrayLevelEmphasis	0.56541	0.354266	0.776554	121.859	0.272727	0.926829	0.788462	3	38	3	8	0.5	0.826087	0.173913	0.727273	0.926829	0.272727	0.0731707	0.727273	0.0731707	0.211538	0.5	0.173913	0.826087	0.926829	1.19956	0.53428
gldm_SmallDependenceLowGrayLevelEmphasis	0.594235	0.391424	0.797046	0.0837796	0.454545	0.780488	0.711538	5	32	9	6	0.357143	0.842105	0.157895	0.545455	0.780488	0.454545	0.219512	0.545455	0.219512	0.288462	0.642857	0.157895	0.842105	0.780488	1.23503	0.345706
glrlm_GrayLevelNonUniformity	0.43459	0.230855	0.638325	1.55452	0.636364	0.463415	0.5	7	19	22	4	0.241379	0.826087	0.173913	0.363636	0.463415	0.636364	0.536585	0.363636	0.536585	0.5	0.758621	0.173913	0.826087	0.463415	1.09978	0.420155
glrlm_GrayLevelNonUniformityNormalized	0.447894	0.245942	0.649846	0.0995938	0.636364	0.487805	0.519231	7	20	21	4	0.25	0.833333	0.166667	0.363636	0.487805	0.636364	0.512195	0.363636	0.512195	0.480769	0.75	0.166667	0.833333	0.487805	1.12417	0.394575
glrlm_GrayLevelVariance	0.567627	0.356799	0.778456	30.0061	0.272727	0.926829	0.788462	3	38	3	8	0.5	0.826087	0.173913	0.727273	0.926829	0.272727	0.0731707	0.727273	0.0731707	0.211538	0.5	0.173913	0.826087	0.926829	1.19956	0.53428
glrlm_HighGrayLevelRunEmphasis	0.574279	0.366494	0.782064	148.607	0.272727	0.926829	0.788462	3	38	3	8	0.5	0.826087	0.173913	0.727273	0.926829	0.272727	0.0731707	0.727273	0.0731707	0.211538	0.5	0.173913	0.826087	0.926829	1.19956	0.53428
glrlm_LongRunEmphasis	0.554324	0.340061	0.768586	1.08978	0.727273	0.658537	0.673077	8	27	14	3	0.363636	0.9	0.1	0.272727	0.658537	0.727273	0.341463	0.272727	0.341463	0.326923	0.636364	0.1	0.9	0.658537	1.38581	0.190977
glrlm_LongRunHighGrayLevelEmphasis	0.576497	0.368791	0.784202	164.674	0.272727	0.926829	0.788462	3	38	3	8	0.5	0.826087	0.173913	0.727273	0.926829	0.272727	0.0731707	0.727273	0.0731707	0.211538	0.5	0.173913	0.826087	0.926829	1.19956	0.53428
glrlm_LongRunLowGrayLevelEmphasis	0.536585	0.333254	0.739917	0.113897	0.363636	0.804878	0.711538	4	33	8	7	0.333333	0.825	0.175	0.636364	0.804878	0.363636	0.195122	0.636364	0.195122	0.288462	0.666667	0.175	0.825	0.804878	1.16851	0.443031
glrlm_LowGrayLevelRunEmphasis	0.463415	0.252819	0.67401	0.083042	0.363636	0.756098	0.673077	4	31	10	7	0.285714	0.815789	0.184211	0.636364	0.756098	0.363636	0.243902	0.636364	0.243902	0.326923	0.714286	0.184211	0.815789	0.756098	1.11973	0.464447
glrlm_RunEntropy	0.423503	0.21433	0.632677	3.51521	0.545455	0.536585	0.538462	6	22	19	5	0.24	0.814815	0.185185	0.454545	0.536585	0.545455	0.463415	0.454545	0.463415	0.461538	0.76	0.185185	0.814815	0.536585	1.08204	0.421365
glrlm_RunLengthNonUniformity	0.556541	0.346123	0.766959	14.7678	0.727273	0.585366	0.615385	8	24	17	3	0.32	0.888889	0.111111	0.272727	0.585366	0.727273	0.414634	0.272727	0.414634	0.384615	0.68	0.111111	0.888889	0.585366	1.31264	0.246302
glrlm_RunLengthNonUniformityNormalized	0.560976	0.349588	0.772363	0.947315	0.727273	0.634146	0.653846	8	26	15	3	0.347826	0.896552	0.103448	0.272727	0.634146	0.727273	0.365854	0.272727	0.365854	0.346154	0.652174	0.103448	0.896552	0.634146	1.36142	0.208229
glrlm_RunPercentage	0.567627	0.355053	0.780202	0.973148	0.727273	0.658537	0.673077	8	27	14	3	0.363636	0.9	0.1	0.272727	0.658537	0.727273	0.341463	0.272727	0.341463	0.326923	0.636364	0.1	0.9	0.658537	1.38581	0.190977
glrlm_RunVariance	0.554324	0.336323	0.772324	0.028302	0.727273	0.658537	0.673077	8	27	14	3	0.363636	0.9	0.1	0.272727	0.658537	0.727273	0.341463	0.272727	0.341463	0.326923	0.636364	0.1	0.9	0.658537	1.38581	0.190977
glrlm_ShortRunEmphasis	0.556541	0.346262	0.76682	0.978214	0.727273	0.634146	0.653846	8	26	15	3	0.347826	0.896552	0.103448	0.272727	0.634146	0.727273	0.365854	0.272727	0.365854	0.346154	0.652174	0.103448	0.896552	0.634146	1.36142	0.208229
glrlm_ShortRunHighGrayLevelEmphasis	0.574279	0.366494	0.782064	144.938	0.272727	0.926829	0.788462	3	38	3	8	0.5	0.826087	0.173913	0.727273	0.926829	0.272727	0.0731707	0.727273	0.0731707	0.211538	0.5	0.173913	0.826087	0.926829	1.19956	0.53428
glrlm_ShortRunLowGrayLevelEmphasis	0.456763	0.244967	0.668558	0.0897799	0.636364	0.463415	0.5	7	19	22	4	0.241379	0.826087	0.173913	0.363636	0.463415	0.636364	0.536585	0.363636	0.536585	0.5	0.758621	0.173913	0.826087	0.463415	1.09978	0.420155
glszm_GrayLevelNonUniformity	0.629712	0.432577	0.826846	1.31617	0.727273	0.536585	0.576923	8	22	19	3	0.296296	0.88	0.12	0.272727	0.536585	0.727273	0.463415	0.272727	0.463415	0.423077	0.703704	0.12	0.88	0.536585	1.26386	0.289133
glszm_GrayLevelNonUniformityNormalized	0.425721	0.221916	0.629525	0.0952879	0.636364	0.463415	0.5	7	19	22	4	0.241379	0.826087	0.173913	0.363636	0.463415	0.636364	0.536585	0.363636	0.536585	0.5	0.758621	0.173913	0.826087	0.463415	1.09978	0.420155
glszm_GrayLevelVariance	0.569845	0.357862	0.781828	31.5338	0.272727	0.926829	0.788462	3	38	3	8	0.5	0.826087	0.173913	0.727273	0.926829	0.272727	0.0731707	0.727273	0.0731707	0.211538	0.5	0.173913	0.826087	0.926829	1.19956	0.53428
glszm_HighGrayLevelZoneEmphasis	0.578714	0.371835	0.785593	151.729	0.272727	0.926829	0.788462	3	38	3	8	0.5	0.826087	0.173913	0.727273	0.926829	0.272727	0.0731707	0.727273	0.0731707	0.211538	0.5	0.173913	0.826087	0.926829	1.19956	0.53428
glszm_LargeAreaEmphasis	0.560976	0.343617	0.778334	1.41702	0.727273	0.658537	0.673077	8	27	14	3	0.363636	0.9	0.1	0.272727	0.658537	0.727273	0.341463	0.272727	0.341463	0.326923	0.636364	0.1	0.9	0.658537	1.38581	0.190977
glszm_LargeAreaHighGrayLevelEmphasis	0.59867	0.391661	0.805678	247.287	0.363636	0.853659	0.75	4	35	6	7	0.4	0.833333	0.166667	0.636364	0.853659	0.363636	0.146341	0.636364	0.146341	0.25	0.6	0.166667	0.833333	0.853659	1.21729	0.426375
glszm_LargeAreaLowGrayLevelEmphasis	0.474501	0.279043	0.669959	0.118639	0.636364	0.536585	0.557692	7	22	19	4	0.269231	0.846154	0.153846	0.363636	0.536585	0.636364	0.463415	0.363636	0.463415	0.442308	0.730769	0.153846	0.846154	0.536585	1.17295	0.346985
glszm_LowGrayLevelZoneEmphasis	0.54102	0.323975	0.758065	0.105437	0.363636	0.878049	0.769231	4	36	5	7	0.444444	0.837209	0.162791	0.636364	0.878049	0.363636	0.121951	0.636364	0.121951	0.230769	0.555556	0.162791	0.837209	0.878049	1.24169	0.419831
glszm_SizeZoneNonUniformity	0.525499	0.312598	0.7384	11.8112	0.727273	0.609756	0.634615	8	25	16	3	0.333333	0.892857	0.107143	0.272727	0.609756	0.727273	0.390244	0.272727	0.390244	0.365385	0.666667	0.107143	0.892857	0.609756	1.33703	0.22667
glszm_SizeZoneNonUniformityNormalized	0.51663	0.303984	0.729275	0.813681	0.727273	0.585366	0.615385	8	24	17	3	0.32	0.888889	0.111111	0.272727	0.585366	0.727273	0.414634	0.272727	0.414634	0.384615	0.68	0.111111	0.888889	0.585366	1.31264	0.246302
glszm_SmallAreaEmphasis	0.518847	0.306708	0.730986	0.913401	0.727273	0.609756	0.634615	8	25	16	3	0.333333	0.892857	0.107143	0.272727	0.609756	0.727273	0.390244	0.272727	0.390244	0.365385	0.666667	0.107143	0.892857	0.609756	1.33703	0.22667
glszm_SmallAreaHighGrayLevelEmphasis	0.574279	0.363976	0.784583	136.493	0.272727	0.926829	0.788462	3	38	3	8	0.5	0.826087	0.173913	0.727273	0.926829	0.272727	0.0731707	0.727273	0.0731707	0.211538	0.5	0.173913	0.826087	0.926829	1.19956	0.53428
glszm_SmallAreaLowGrayLevelEmphasis	0.594235	0.39292	0.79555	0.0819132	0.909091	0.341463	0.461538	10	14	27	1	0.27027	0.933333	0.0666667	0.0909091	0.341463	0.909091	0.658537	0.0909091	0.658537	0.538462	0.72973	0.0666667	0.933333	0.341463	1.25055	0.441935
glszm_ZoneEntropy	0.445676	0.238221	0.653132	3.54311	0.636364	0.487805	0.519231	7	20	21	4	0.25	0.833333	0.166667	0.363636	0.487805	0.636364	0.512195	0.363636	0.512195	0.480769	0.75	0.166667	0.833333	0.487805	1.12417	0.394575
glszm_ZonePercentage	0.54102	0.326771	0.755269	0.894839	0.727273	0.658537	0.673077	8	27	14	3	0.363636	0.9	0.1	0.272727	0.658537	0.727273	0.341463	0.272727	0.341463	0.326923	0.636364	0.1	0.9	0.658537	1.38581	0.190977
glszm_ZoneVariance	0.580931	0.381426	0.780437	0.144527	0.727273	0.585366	0.615385	8	24	17	3	0.32	0.888889	0.111111	0.272727	0.585366	0.727273	0.414634	0.272727	0.414634	0.384615	0.68	0.111111	0.888889	0.585366	1.31264	0.246302
ngtdm_Busyness	0.59867	0.396771	0.800568	0.0930851	0.272727	0.97561	0.826923	3	40	1	8	0.75	0.833333	0.166667	0.727273	0.97561	0.272727	0.0243902	0.727273	0.0243902	0.173077	0.25	0.166667	0.833333	0.97561	1.24834	0.529521
ngtdm_Coarseness	0.547672	0.320886	0.774457	0.137846	0.727273	0.585366	0.615385	8	24	17	3	0.32	0.888889	0.111111	0.272727	0.585366	0.727273	0.414634	0.272727	0.414634	0.384615	0.68	0.111111	0.888889	0.585366	1.31264	0.246302
ngtdm_Complexity	0.467849	0.252306	0.683393	641.771	0.636364	0.487805	0.519231	7	20	21	4	0.25	0.833333	0.166667	0.363636	0.487805	0.636364	0.512195	0.363636	0.512195	0.480769	0.75	0.166667	0.833333	0.487805	1.12417	0.394575
ngtdm_Contrast	0.545455	0.332159	0.75875	2.2612	0.272727	0.926829	0.788462	3	38	3	8	0.5	0.826087	0.173913	0.727273	0.926829	0.272727	0.0731707	0.727273	0.0731707	0.211538	0.5	0.173913	0.826087	0.926829	1.19956	0.53428
ngtdm_Strength	0.618625	0.416073	0.821177	23.1247	0.363636	0.878049	0.769231	4	36	5	7	0.444444	0.837209	0.162791	0.636364	0.878049	0.363636	0.121951	0.636364	0.121951	0.230769	0.555556	0.162791	0.837209	0.878049	1.24169	0.419831
