# Supplementary material for: Detecting Clinically Significant Prostate Cancer in PI-RADS 3 Lesions Using T2w-Derived Radiomics Feature Maps in 3T Prostate MRI
Source: Curr Oncol. 2024 Nov 1;31(11):6814–28. doi: 10.3390/curroncol31110503 (PMC11592716; doi:10.3390/curroncol31110503)
Supplement: Supplementary file 1 [file curroncol-31-00503-s001.zip › S7_ROC_feature_maps_PZ_only.xlsx]

## Sheet: ROC
feature	auc	auc_min	auc_max	threshold	specificity	sensitivity	accuracy	tn	tp	fn	fp	npv	ppv	fdr	fpr	tpr	tnr	fnr	X1.specificity	X1.sensitivity	X1.accuracy	X1.npv	X1.ppv	precision	recall	youden	closest.topleft
firstorder_10Percentile	0.844828	0.685317	1	112.448	0.625	0.965517	0.891892	5	28	1	3	0.833333	0.903226	0.0967742	0.375	0.965517	0.625	0.0344828	0.375	0.0344828	0.108108	0.166667	0.0967742	0.903226	0.965517	1.59052	0.141814
firstorder_90Percentile	0.831897	0.684443	0.97935	262.268	1	0.586207	0.675676	8	17	12	0	0.4	1	0	0	0.586207	1	0.413793	0	0.413793	0.324324	0.6	0	1	0.586207	1.58621	0.171225
firstorder_Energy	0.844828	0.694769	0.994886	401588	0.625	0.965517	0.891892	5	28	1	3	0.833333	0.903226	0.0967742	0.375	0.965517	0.625	0.0344828	0.375	0.0344828	0.108108	0.166667	0.0967742	0.903226	0.965517	1.59052	0.141814
firstorder_Entropy	0.435345	0.221063	0.649627	3.45039	0.625	0.482759	0.513514	5	14	15	3	0.25	0.823529	0.176471	0.375	0.482759	0.625	0.517241	0.375	0.517241	0.486486	0.75	0.176471	0.823529	0.482759	1.10776	0.408164
firstorder_InterquartileRange	0.439655	0.205034	0.674277	44.7433	0.625	0.517241	0.540541	5	15	14	3	0.263158	0.833333	0.166667	0.375	0.517241	0.625	0.482759	0.375	0.482759	0.459459	0.736842	0.166667	0.833333	0.517241	1.14224	0.373681
firstorder_Kurtosis	0.594828	0.371368	0.818287	2.61792	0.75	0.517241	0.567568	6	15	14	2	0.3	0.882353	0.117647	0.25	0.517241	0.75	0.482759	0.25	0.482759	0.432432	0.7	0.117647	0.882353	0.517241	1.26724	0.295556
firstorder_Maximum	0.827586	0.680513	0.974659	283.032	1	0.62069	0.702703	8	18	11	0	0.421053	1	0	0	0.62069	1	0.37931	0	0.37931	0.297297	0.578947	0	1	0.62069	1.62069	0.143876
firstorder_Mean	0.844828	0.690813	0.998842	151.845	0.625	0.965517	0.891892	5	28	1	3	0.833333	0.903226	0.0967742	0.375	0.965517	0.625	0.0344828	0.375	0.0344828	0.108108	0.166667	0.0967742	0.903226	0.965517	1.59052	0.141814
firstorder_MeanAbsoluteDeviation	0.435345	0.210113	0.660576	27.123	0.625	0.448276	0.486486	5	13	16	3	0.238095	0.8125	0.1875	0.375	0.448276	0.625	0.551724	0.375	0.551724	0.513514	0.761905	0.1875	0.8125	0.448276	1.07328	0.445025
firstorder_Median	0.849138	0.699046	0.99923	150.972	0.625	0.965517	0.891892	5	28	1	3	0.833333	0.903226	0.0967742	0.375	0.965517	0.625	0.0344828	0.375	0.0344828	0.108108	0.166667	0.0967742	0.903226	0.965517	1.59052	0.141814
firstorder_Minimum	0.827586	0.650679	1	94.78	0.625	0.965517	0.891892	5	28	1	3	0.833333	0.903226	0.0967742	0.375	0.965517	0.625	0.0344828	0.375	0.0344828	0.108108	0.166667	0.0967742	0.903226	0.965517	1.59052	0.141814
firstorder_Range	0.581897	0.356066	0.807727	167.289	1	0.206897	0.378378	8	6	23	0	0.258065	1	0	0	0.206897	1	0.793103	0	0.793103	0.621622	0.741935	0	1	0.206897	1.2069	0.629013
firstorder_RobustMeanAbsoluteDeviation	0.439655	0.210508	0.668802	18.5281	0.625	0.517241	0.540541	5	15	14	3	0.263158	0.833333	0.166667	0.375	0.517241	0.625	0.482759	0.375	0.482759	0.459459	0.736842	0.166667	0.833333	0.517241	1.14224	0.373681
firstorder_RootMeanSquared	0.844828	0.694769	0.994886	156.852	0.625	0.965517	0.891892	5	28	1	3	0.833333	0.903226	0.0967742	0.375	0.965517	0.625	0.0344828	0.375	0.0344828	0.108108	0.166667	0.0967742	0.903226	0.965517	1.59052	0.141814
firstorder_Skewness	0.512931	0.310755	0.715107	-0.0494378	1	0.206897	0.378378	8	6	23	0	0.258065	1	0	0	0.206897	1	0.793103	0	0.793103	0.621622	0.741935	0	1	0.206897	1.2069	0.629013
firstorder_TotalEnergy	0.844828	0.694769	0.994886	264719	0.625	0.965517	0.891892	5	28	1	3	0.833333	0.903226	0.0967742	0.375	0.965517	0.625	0.0344828	0.375	0.0344828	0.108108	0.166667	0.0967742	0.903226	0.965517	1.59052	0.141814
firstorder_Uniformity	0.452586	0.239162	0.66601	0.101102	0.625	0.517241	0.540541	5	15	14	3	0.263158	0.833333	0.166667	0.375	0.517241	0.625	0.482759	0.375	0.482759	0.459459	0.736842	0.166667	0.833333	0.517241	1.14224	0.373681
firstorder_Variance	0.581897	0.354267	0.809526	2202.36	1	0.206897	0.378378	8	6	23	0	0.258065	1	0	0	0.206897	1	0.793103	0	0.793103	0.621622	0.741935	0	1	0.206897	1.2069	0.629013
glcm_Autocorrelation	0.616379	0.400367	0.832391	244.389	0.875	0.413793	0.513514	7	12	17	1	0.291667	0.923077	0.0769231	0.125	0.413793	0.875	0.586207	0.125	0.586207	0.486486	0.708333	0.0769231	0.923077	0.413793	1.28879	0.359264
glcm_ClusterProminence	0.625	0.406571	0.843429	43282.9	0.75	0.517241	0.567568	6	15	14	2	0.3	0.882353	0.117647	0.25	0.517241	0.75	0.482759	0.25	0.482759	0.432432	0.7	0.117647	0.882353	0.517241	1.26724	0.295556
glcm_ClusterShade	0.534483	0.318979	0.749987	411.631	1	0.241379	0.405405	8	7	22	0	0.266667	1	0	0	0.241379	1	0.758621	0	0.758621	0.594595	0.733333	0	1	0.241379	1.24138	0.575505
glcm_ClusterTendency	0.594828	0.376679	0.812977	113.763	0.75	0.482759	0.540541	6	14	15	2	0.285714	0.875	0.125	0.25	0.482759	0.75	0.517241	0.25	0.517241	0.459459	0.714286	0.125	0.875	0.482759	1.23276	0.330039
glcm_Contrast	0.478448	0.233671	0.723225	81.886	0.625	0.551724	0.567568	5	16	13	3	0.277778	0.842105	0.157895	0.375	0.551724	0.625	0.448276	0.375	0.448276	0.432432	0.722222	0.157895	0.842105	0.551724	1.17672	0.341576
glcm_Correlation	0.706897	0.507834	0.905959	0.077828	0.75	0.689655	0.702703	6	20	9	2	0.4	0.909091	0.0909091	0.25	0.689655	0.75	0.310345	0.25	0.310345	0.297297	0.6	0.0909091	0.909091	0.689655	1.43966	0.158814
glcm_DifferenceAverage	0.482759	0.242798	0.722719	7.12462	0.625	0.517241	0.540541	5	15	14	3	0.263158	0.833333	0.166667	0.375	0.517241	0.625	0.482759	0.375	0.482759	0.459459	0.736842	0.166667	0.833333	0.517241	1.14224	0.373681
glcm_DifferenceEntropy	0.581897	0.358848	0.804945	2.89789	0.875	0.37931	0.486486	7	11	18	1	0.28	0.916667	0.0833333	0.125	0.37931	0.875	0.62069	0.125	0.62069	0.513514	0.72	0.0833333	0.916667	0.37931	1.25431	0.400881
glcm_DifferenceVariance	0.543103	0.294904	0.791303	14.9707	0.25	0.896552	0.756757	2	26	3	6	0.4	0.8125	0.1875	0.75	0.896552	0.25	0.103448	0.75	0.103448	0.243243	0.6	0.1875	0.8125	0.896552	1.14655	0.573202
glcm_Id	0.517241	0.278292	0.75619	0.216746	0.75	0.586207	0.621622	6	17	12	2	0.333333	0.894737	0.105263	0.25	0.586207	0.75	0.413793	0.25	0.413793	0.378378	0.666667	0.105263	0.894737	0.586207	1.33621	0.233725
glcm_Idm	0.521552	0.281241	0.761862	0.126736	0.75	0.62069	0.648649	6	18	11	2	0.352941	0.9	0.1	0.25	0.62069	0.75	0.37931	0.25	0.37931	0.351351	0.647059	0.1	0.9	0.62069	1.37069	0.206376
glcm_Idmn	0.715517	0.498305	0.932729	0.904422	0.625	0.827586	0.783784	5	24	5	3	0.5	0.888889	0.111111	0.375	0.827586	0.625	0.172414	0.375	0.172414	0.216216	0.5	0.111111	0.888889	0.827586	1.45259	0.170352
glcm_Idn	0.741379	0.546444	0.936315	0.800913	0.75	0.724138	0.72973	6	21	8	2	0.428571	0.913043	0.0869565	0.25	0.724138	0.75	0.275862	0.25	0.275862	0.27027	0.571429	0.0869565	0.913043	0.724138	1.47414	0.1386
glcm_Imc1	0.465517	0.2435	0.687535	-0.703359	0.75	0.413793	0.486486	6	12	17	2	0.26087	0.857143	0.142857	0.25	0.413793	0.75	0.586207	0.25	0.586207	0.513514	0.73913	0.142857	0.857143	0.413793	1.16379	0.406139
glcm_Imc2	0.517241	0.285407	0.749076	0.994117	0.75	0.517241	0.567568	6	15	14	2	0.3	0.882353	0.117647	0.25	0.517241	0.75	0.482759	0.25	0.482759	0.432432	0.7	0.117647	0.882353	0.517241	1.26724	0.295556
glcm_InverseVariance	0.487069	0.252078	0.72206	0.143219	0.75	0.413793	0.486486	6	12	17	2	0.26087	0.857143	0.142857	0.25	0.413793	0.75	0.586207	0.25	0.586207	0.513514	0.73913	0.142857	0.857143	0.413793	1.16379	0.406139
glcm_JointAverage	0.577586	0.350125	0.805048	14.9447	0.875	0.310345	0.432432	7	9	20	1	0.259259	0.9	0.1	0.125	0.310345	0.875	0.689655	0.125	0.689655	0.567568	0.740741	0.1	0.9	0.310345	1.18534	0.491249
glcm_JointEnergy	0.512931	0.306229	0.719633	0.0544758	0.75	0.551724	0.594595	6	16	13	2	0.315789	0.888889	0.111111	0.25	0.551724	0.75	0.448276	0.25	0.448276	0.405405	0.684211	0.111111	0.888889	0.551724	1.30172	0.263451
glcm_JointEntropy	0.49569	0.291881	0.699498	4.25598	0.75	0.482759	0.540541	6	14	15	2	0.285714	0.875	0.125	0.25	0.482759	0.75	0.517241	0.25	0.517241	0.459459	0.714286	0.125	0.875	0.482759	1.23276	0.330039
glcm_MaximumProbability	0.530172	0.318271	0.742074	0.0757285	0.625	0.655172	0.648649	5	19	10	3	0.333333	0.863636	0.136364	0.375	0.655172	0.625	0.344828	0.375	0.344828	0.351351	0.666667	0.136364	0.863636	0.655172	1.28017	0.259531
glcm_MCC	0.443966	0.221386	0.666545	0.987531	0.625	0.517241	0.540541	5	15	14	3	0.263158	0.833333	0.166667	0.375	0.517241	0.625	0.482759	0.375	0.482759	0.459459	0.736842	0.166667	0.833333	0.517241	1.14224	0.373681
glcm_SumAverage	0.577586	0.350125	0.805048	29.8894	0.875	0.310345	0.432432	7	9	20	1	0.259259	0.9	0.1	0.125	0.310345	0.875	0.689655	0.125	0.689655	0.567568	0.740741	0.1	0.9	0.310345	1.18534	0.491249
glcm_SumEntropy	0.590517	0.376116	0.804918	3.13064	0.75	0.517241	0.567568	6	15	14	2	0.3	0.882353	0.117647	0.25	0.517241	0.75	0.482759	0.25	0.482759	0.432432	0.7	0.117647	0.882353	0.517241	1.26724	0.295556
glcm_SumSquares	0.568966	0.340676	0.797255	55.4296	0.75	0.448276	0.513514	6	13	16	2	0.272727	0.866667	0.133333	0.25	0.448276	0.75	0.551724	0.25	0.551724	0.486486	0.727273	0.133333	0.866667	0.448276	1.19828	0.3669
gldm_DependenceEntropy	0.573276	0.345355	0.801196	3.64816	1	0.206897	0.378378	8	6	23	0	0.258065	1	0	0	0.206897	1	0.793103	0	0.793103	0.621622	0.741935	0	1	0.206897	1.2069	0.629013
gldm_DependenceNonUniformity	0.551724	0.311392	0.792056	11.543	0.75	0.689655	0.702703	6	20	9	2	0.4	0.909091	0.0909091	0.25	0.689655	0.75	0.310345	0.25	0.310345	0.297297	0.6	0.0909091	0.909091	0.689655	1.43966	0.158814
gldm_DependenceNonUniformityNormalized	0.551724	0.311392	0.792056	0.721435	0.75	0.689655	0.702703	6	20	9	2	0.4	0.909091	0.0909091	0.25	0.689655	0.75	0.310345	0.25	0.310345	0.297297	0.6	0.0909091	0.909091	0.689655	1.43966	0.158814
gldm_DependenceVariance	0.577586	0.350708	0.804464	0.190742	0.75	0.62069	0.648649	6	18	11	2	0.352941	0.9	0.1	0.25	0.62069	0.75	0.37931	0.25	0.37931	0.351351	0.647059	0.1	0.9	0.62069	1.37069	0.206376
gldm_GrayLevelNonUniformity	0.452586	0.239162	0.66601	1.61764	0.625	0.517241	0.540541	5	15	14	3	0.263158	0.833333	0.166667	0.375	0.517241	0.625	0.482759	0.375	0.482759	0.459459	0.736842	0.166667	0.833333	0.517241	1.14224	0.373681
gldm_GrayLevelVariance	0.581897	0.354267	0.809526	87.7789	1	0.206897	0.378378	8	6	23	0	0.258065	1	0	0	0.206897	1	0.793103	0	0.793103	0.621622	0.741935	0	1	0.206897	1.2069	0.629013
gldm_HighGrayLevelEmphasis	0.590517	0.366261	0.814774	432.339	1	0.206897	0.378378	8	6	23	0	0.258065	1	0	0	0.206897	1	0.793103	0	0.793103	0.621622	0.741935	0	1	0.206897	1.2069	0.629013
gldm_LargeDependenceEmphasis	0.586207	0.35321	0.819204	1.68947	0.75	0.655172	0.675676	6	19	10	2	0.375	0.904762	0.0952381	0.25	0.655172	0.75	0.344828	0.25	0.344828	0.324324	0.625	0.0952381	0.904762	0.655172	1.40517	0.181406
gldm_LargeDependenceHighGrayLevelEmphasis	0.581897	0.355773	0.80802	485.407	0.875	0.37931	0.486486	7	11	18	1	0.28	0.916667	0.0833333	0.125	0.37931	0.875	0.62069	0.125	0.62069	0.513514	0.72	0.0833333	0.916667	0.37931	1.25431	0.400881
gldm_LargeDependenceLowGrayLevelEmphasis	0.556034	0.321152	0.790917	0.106068	0.5	0.689655	0.648649	4	20	9	4	0.307692	0.833333	0.166667	0.5	0.689655	0.5	0.310345	0.5	0.310345	0.351351	0.692308	0.166667	0.833333	0.689655	1.18966	0.346314
gldm_LowGrayLevelEmphasis	0.508621	0.262359	0.754882	0.101095	0.375	0.758621	0.675676	3	22	7	5	0.3	0.814815	0.185185	0.625	0.758621	0.375	0.241379	0.625	0.241379	0.324324	0.7	0.185185	0.814815	0.758621	1.13362	0.448889
gldm_SmallDependenceEmphasis	0.556034	0.320081	0.791988	0.850719	0.75	0.689655	0.702703	6	20	9	2	0.4	0.909091	0.0909091	0.25	0.689655	0.75	0.310345	0.25	0.310345	0.297297	0.6	0.0909091	0.909091	0.689655	1.43966	0.158814
gldm_SmallDependenceHighGrayLevelEmphasis	0.590517	0.36819	0.812844	274.327	0.875	0.344828	0.459459	7	10	19	1	0.269231	0.909091	0.0909091	0.125	0.344828	0.875	0.655172	0.125	0.655172	0.540541	0.730769	0.0909091	0.909091	0.344828	1.21983	0.444876
gldm_SmallDependenceLowGrayLevelEmphasis	0.625	0.398662	0.851338	0.0801667	0.625	0.655172	0.648649	5	19	10	3	0.333333	0.863636	0.136364	0.375	0.655172	0.625	0.344828	0.375	0.344828	0.351351	0.666667	0.136364	0.863636	0.655172	1.28017	0.259531
glrlm_GrayLevelNonUniformity	0.422414	0.206543	0.638284	1.65131	0.875	0.206897	0.351351	7	6	23	1	0.233333	0.857143	0.142857	0.125	0.206897	0.875	0.793103	0.125	0.793103	0.648649	0.766667	0.142857	0.857143	0.206897	1.0819	0.644638
glrlm_GrayLevelNonUniformityNormalized	0.439655	0.22548	0.65383	0.0995938	0.625	0.482759	0.513514	5	14	15	3	0.25	0.823529	0.176471	0.375	0.482759	0.625	0.517241	0.375	0.517241	0.486486	0.75	0.176471	0.823529	0.482759	1.10776	0.408164
glrlm_GrayLevelVariance	0.581897	0.354267	0.809526	88.5435	1	0.206897	0.378378	8	6	23	0	0.258065	1	0	0	0.206897	1	0.793103	0	0.793103	0.621622	0.741935	0	1	0.206897	1.2069	0.629013
glrlm_HighGrayLevelRunEmphasis	0.594828	0.371665	0.81799	276.444	0.75	0.482759	0.540541	6	14	15	2	0.285714	0.875	0.125	0.25	0.482759	0.75	0.517241	0.25	0.517241	0.459459	0.714286	0.125	0.875	0.482759	1.23276	0.330039
glrlm_LongRunEmphasis	0.556034	0.324112	0.787957	1.08978	0.75	0.689655	0.702703	6	20	9	2	0.4	0.909091	0.0909091	0.25	0.689655	0.75	0.310345	0.25	0.310345	0.297297	0.6	0.0909091	0.909091	0.689655	1.43966	0.158814
glrlm_LongRunHighGrayLevelEmphasis	0.594828	0.371665	0.81799	303.318	0.75	0.482759	0.540541	6	14	15	2	0.285714	0.875	0.125	0.25	0.482759	0.75	0.517241	0.25	0.517241	0.459459	0.714286	0.125	0.875	0.482759	1.23276	0.330039
glrlm_LongRunLowGrayLevelEmphasis	0.517241	0.273017	0.761466	0.0861722	0.375	0.793103	0.702703	3	23	6	5	0.333333	0.821429	0.178571	0.625	0.793103	0.375	0.206897	0.625	0.206897	0.297297	0.666667	0.178571	0.821429	0.793103	1.1681	0.433431
glrlm_LowGrayLevelRunEmphasis	0.517241	0.267281	0.767201	0.0874777	0.625	0.551724	0.567568	5	16	13	3	0.277778	0.842105	0.157895	0.375	0.551724	0.625	0.448276	0.375	0.448276	0.432432	0.722222	0.157895	0.842105	0.551724	1.17672	0.341576
glrlm_RunEntropy	0.396552	0.177354	0.61575	3.39989	0.875	0.172414	0.324324	7	5	24	1	0.225806	0.833333	0.166667	0.125	0.172414	0.875	0.827586	0.125	0.827586	0.675676	0.774194	0.166667	0.833333	0.172414	1.04741	0.700524
glrlm_RunLengthNonUniformity	0.581897	0.350447	0.813346	14.8063	0.75	0.689655	0.702703	6	20	9	2	0.4	0.909091	0.0909091	0.25	0.689655	0.75	0.310345	0.25	0.310345	0.297297	0.6	0.0909091	0.909091	0.689655	1.43966	0.158814
glrlm_RunLengthNonUniformityNormalized	0.581897	0.350414	0.813379	0.947593	0.75	0.655172	0.675676	6	19	10	2	0.375	0.904762	0.0952381	0.25	0.655172	0.75	0.344828	0.25	0.344828	0.324324	0.625	0.0952381	0.904762	0.655172	1.40517	0.181406
glrlm_RunPercentage	0.573276	0.34344	0.803112	0.973107	0.75	0.689655	0.702703	6	20	9	2	0.4	0.909091	0.0909091	0.25	0.689655	0.75	0.310345	0.25	0.310345	0.297297	0.6	0.0909091	0.909091	0.689655	1.43966	0.158814
glrlm_RunVariance	0.538793	0.303542	0.774044	0.029088	0.75	0.655172	0.675676	6	19	10	2	0.375	0.904762	0.0952381	0.25	0.655172	0.75	0.344828	0.25	0.344828	0.324324	0.625	0.0952381	0.904762	0.655172	1.40517	0.181406
glrlm_ShortRunEmphasis	0.573276	0.343762	0.80279	0.978063	0.75	0.655172	0.675676	6	19	10	2	0.375	0.904762	0.0952381	0.25	0.655172	0.75	0.344828	0.25	0.344828	0.324324	0.625	0.0952381	0.904762	0.655172	1.40517	0.181406
glrlm_ShortRunHighGrayLevelEmphasis	0.594828	0.371665	0.81799	271.884	0.75	0.482759	0.540541	6	14	15	2	0.285714	0.875	0.125	0.25	0.482759	0.75	0.517241	0.25	0.517241	0.459459	0.714286	0.125	0.875	0.482759	1.23276	0.330039
glrlm_ShortRunLowGrayLevelEmphasis	0.538793	0.292356	0.785231	0.0868327	0.625	0.551724	0.567568	5	16	13	3	0.277778	0.842105	0.157895	0.375	0.551724	0.625	0.448276	0.375	0.448276	0.432432	0.722222	0.157895	0.842105	0.551724	1.17672	0.341576
glszm_GrayLevelNonUniformity	0.659483	0.438478	0.880487	1.31737	0.75	0.586207	0.621622	6	17	12	2	0.333333	0.894737	0.105263	0.25	0.586207	0.75	0.413793	0.25	0.413793	0.378378	0.666667	0.105263	0.894737	0.586207	1.33621	0.233725
glszm_GrayLevelNonUniformityNormalized	0.413793	0.195131	0.632456	0.0952879	0.625	0.448276	0.486486	5	13	16	3	0.238095	0.8125	0.1875	0.375	0.448276	0.625	0.551724	0.375	0.551724	0.513514	0.761905	0.1875	0.8125	0.448276	1.07328	0.445025
glszm_GrayLevelVariance	0.581897	0.353128	0.810665	90.9457	1	0.206897	0.378378	8	6	23	0	0.258065	1	0	0	0.206897	1	0.793103	0	0.793103	0.621622	0.741935	0	1	0.206897	1.2069	0.629013
glszm_HighGrayLevelZoneEmphasis	0.603448	0.382259	0.824637	278.641	0.75	0.517241	0.567568	6	15	14	2	0.3	0.882353	0.117647	0.25	0.517241	0.75	0.482759	0.25	0.482759	0.432432	0.7	0.117647	0.882353	0.517241	1.26724	0.295556
glszm_LargeAreaEmphasis	0.556034	0.321055	0.791014	1.41702	0.75	0.655172	0.675676	6	19	10	2	0.375	0.904762	0.0952381	0.25	0.655172	0.75	0.344828	0.25	0.344828	0.324324	0.625	0.0952381	0.904762	0.655172	1.40517	0.181406
glszm_LargeAreaHighGrayLevelEmphasis	0.607759	0.382912	0.832605	418.89	0.875	0.37931	0.486486	7	11	18	1	0.28	0.916667	0.0833333	0.125	0.37931	0.875	0.62069	0.125	0.62069	0.513514	0.72	0.0833333	0.916667	0.37931	1.25431	0.400881
glszm_LargeAreaLowGrayLevelEmphasis	0.525862	0.291893	0.759831	0.100917	0.5	0.689655	0.648649	4	20	9	4	0.307692	0.833333	0.166667	0.5	0.689655	0.5	0.310345	0.5	0.310345	0.351351	0.692308	0.166667	0.833333	0.689655	1.18966	0.346314
glszm_LowGrayLevelZoneEmphasis	0.564655	0.320452	0.808859	0.0923163	0.625	0.586207	0.594595	5	17	12	3	0.294118	0.85	0.15	0.375	0.586207	0.625	0.413793	0.375	0.413793	0.405405	0.705882	0.15	0.85	0.586207	1.21121	0.31185
glszm_SizeZoneNonUniformity	0.543103	0.305631	0.780576	11.842	0.75	0.655172	0.675676	6	19	10	2	0.375	0.904762	0.0952381	0.25	0.655172	0.75	0.344828	0.25	0.344828	0.324324	0.625	0.0952381	0.904762	0.655172	1.40517	0.181406
glszm_SizeZoneNonUniformityNormalized	0.530172	0.29133	0.769015	0.811549	0.75	0.62069	0.648649	6	18	11	2	0.352941	0.9	0.1	0.25	0.62069	0.75	0.37931	0.25	0.37931	0.351351	0.647059	0.1	0.9	0.62069	1.37069	0.206376
glszm_SmallAreaEmphasis	0.525862	0.292898	0.758826	0.912462	0.75	0.62069	0.648649	6	18	11	2	0.352941	0.9	0.1	0.25	0.62069	0.75	0.37931	0.25	0.37931	0.351351	0.647059	0.1	0.9	0.62069	1.37069	0.206376
glszm_SmallAreaHighGrayLevelEmphasis	0.599138	0.376765	0.821511	259.613	0.75	0.482759	0.540541	6	14	15	2	0.285714	0.875	0.125	0.25	0.482759	0.75	0.517241	0.25	0.517241	0.459459	0.714286	0.125	0.875	0.482759	1.23276	0.330039
glszm_SmallAreaLowGrayLevelEmphasis	0.633621	0.415846	0.851395	0.0819132	1	0.344828	0.486486	8	10	19	0	0.296296	1	0	0	0.344828	1	0.655172	0	0.655172	0.513514	0.703704	0	1	0.344828	1.34483	0.429251
glszm_ZoneEntropy	0.418103	0.198104	0.638102	3.54311	0.625	0.448276	0.486486	5	13	16	3	0.238095	0.8125	0.1875	0.375	0.448276	0.625	0.551724	0.375	0.551724	0.513514	0.761905	0.1875	0.8125	0.448276	1.07328	0.445025
glszm_ZonePercentage	0.556034	0.320081	0.791988	0.894839	0.75	0.689655	0.702703	6	20	9	2	0.4	0.909091	0.0909091	0.25	0.689655	0.75	0.310345	0.25	0.310345	0.297297	0.6	0.0909091	0.909091	0.689655	1.43966	0.158814
glszm_ZoneVariance	0.577586	0.360668	0.794505	0.144527	0.75	0.586207	0.621622	6	17	12	2	0.333333	0.894737	0.105263	0.25	0.586207	0.75	0.413793	0.25	0.413793	0.378378	0.666667	0.105263	0.894737	0.586207	1.33621	0.233725
ngtdm_Busyness	0.581897	0.339148	0.824645	0.0782237	0.5	0.724138	0.675676	4	21	8	4	0.333333	0.84	0.16	0.5	0.724138	0.5	0.275862	0.5	0.275862	0.324324	0.666667	0.16	0.84	0.724138	1.22414	0.3261
ngtdm_Coarseness	0.573276	0.307577	0.838975	0.137846	0.75	0.62069	0.648649	6	18	11	2	0.352941	0.9	0.1	0.25	0.62069	0.75	0.37931	0.25	0.37931	0.351351	0.647059	0.1	0.9	0.62069	1.37069	0.206376
ngtdm_Complexity	0.461207	0.224261	0.698153	641.771	0.625	0.517241	0.540541	5	15	14	3	0.263158	0.833333	0.166667	0.375	0.517241	0.625	0.482759	0.375	0.482759	0.459459	0.736842	0.166667	0.833333	0.517241	1.14224	0.373681
ngtdm_Contrast	0.547414	0.310414	0.784413	7.21623	0.875	0.275862	0.405405	7	8	21	1	0.25	0.888889	0.111111	0.125	0.275862	0.875	0.724138	0.125	0.724138	0.594595	0.75	0.111111	0.888889	0.275862	1.15086	0.540001
ngtdm_Strength	0.642241	0.431849	0.852634	30.8196	0.75	0.551724	0.594595	6	16	13	2	0.315789	0.888889	0.111111	0.25	0.551724	0.75	0.448276	0.25	0.448276	0.405405	0.684211	0.111111	0.888889	0.551724	1.30172	0.263451
