# Supplementary material for: Detecting Clinically Significant Prostate Cancer in PI-RADS 3 Lesions Using T2w-Derived Radiomics Feature Maps in 3T Prostate MRI
Source: Curr Oncol. 2024 Nov 1;31(11):6814–28. doi: 10.3390/curroncol31110503 (PMC11592716; doi:10.3390/curroncol31110503)
Supplement: Supplementary file 1 [file curroncol-31-00503-s001.zip › S8_ROC_feature_maps_TZ_only.xlsx]

## Sheet: ROC
feature	auc	auc_min	auc_max	threshold	specificity	sensitivity	accuracy	tn	tp	fn	fp	npv	ppv	fdr	fpr	tpr	tnr	fnr	X1.specificity	X1.sensitivity	X1.accuracy	X1.npv	X1.ppv	precision	recall	youden	closest.topleft
firstorder_10Percentile	1	1	1	97.1322	1	1	1	3	12	0	0	1	1	0	0	1	1	0	0	0	0	0	0	1	1	2	0
firstorder_90Percentile	0.833333	0.492147	1	162.612	0.666667	1	0.933333	2	12	0	1	1	0.923077	0.0769231	0.333333	1	0.666667	0	0.333333	0	0.0666667	0	0.0769231	0.923077	1	1.66667	0.111111
firstorder_Energy	0.916667	0.732405	1	457535	1	0.75	0.8	3	9	3	0	0.5	1	0	0	0.75	1	0.25	0	0.25	0.2	0.5	0	1	0.75	1.75	0.0625
firstorder_Entropy	0.5	0	1	3.65408	0.333333	1	0.866667	1	12	0	2	1	0.857143	0.142857	0.666667	1	0.333333	0	0.666667	0	0.133333	0	0.142857	0.857143	1	1.33333	0.444444
firstorder_InterquartileRange	0.527778	0	1	31.152	0.333333	1	0.866667	1	12	0	2	1	0.857143	0.142857	0.666667	1	0.333333	0	0.666667	0	0.133333	0	0.142857	0.857143	1	1.33333	0.444444
firstorder_Kurtosis	0.777778	0.539332	1	2.58362	1	0.75	0.8	3	9	3	0	0.5	1	0	0	0.75	1	0.25	0	0.25	0.2	0.5	0	1	0.75	1.75	0.0625
firstorder_Maximum	0.777778	0.332441	1	182.642	0.666667	1	0.933333	2	12	0	1	1	0.923077	0.0769231	0.333333	1	0.666667	0	0.333333	0	0.0666667	0	0.0769231	0.923077	1	1.66667	0.111111
firstorder_Mean	0.916667	0.732405	1	157.287	1	0.75	0.8	3	9	3	0	0.5	1	0	0	0.75	1	0.25	0	0.25	0.2	0.5	0	1	0.75	1.75	0.0625
firstorder_MeanAbsoluteDeviation	0.527778	0	1	19.8909	0.333333	1	0.866667	1	12	0	2	1	0.857143	0.142857	0.666667	1	0.333333	0	0.666667	0	0.133333	0	0.142857	0.857143	1	1.33333	0.444444
firstorder_Median	0.916667	0.732405	1	157.156	1	0.75	0.8	3	9	3	0	0.5	1	0	0	0.75	1	0.25	0	0.25	0.2	0.5	0	1	0.75	1.75	0.0625
firstorder_Minimum	0.944444	0.813122	1	84.0974	1	0.833333	0.866667	3	10	2	0	0.6	1	0	0	0.833333	1	0.166667	0	0.166667	0.133333	0.4	0	1	0.833333	1.83333	0.0277778
firstorder_Range	0.527778	0	1	200.734	0.333333	1	0.866667	1	12	0	2	1	0.857143	0.142857	0.666667	1	0.333333	0	0.666667	0	0.133333	0	0.142857	0.857143	1	1.33333	0.444444
firstorder_RobustMeanAbsoluteDeviation	0.5	0	1	13.1212	0.333333	1	0.866667	1	12	0	2	1	0.857143	0.142857	0.666667	1	0.333333	0	0.666667	0	0.133333	0	0.142857	0.857143	1	1.33333	0.444444
firstorder_RootMeanSquared	0.916667	0.732405	1	167.096	1	0.75	0.8	3	9	3	0	0.5	1	0	0	0.75	1	0.25	0	0.25	0.2	0.5	0	1	0.75	1.75	0.0625
firstorder_Skewness	0.527778	0.238756	0.816799	0.0839354	1	0.5	0.6	3	6	6	0	0.333333	1	0	0	0.5	1	0.5	0	0.5	0.4	0.666667	0	1	0.5	1.5	0.25
firstorder_TotalEnergy	0.916667	0.732405	1	308926	1	0.75	0.8	3	9	3	0	0.5	1	0	0	0.75	1	0.25	0	0.25	0.2	0.5	0	1	0.75	1.75	0.0625
firstorder_Uniformity	0.527778	0	1	0.0864799	0.333333	1	0.866667	1	12	0	2	1	0.857143	0.142857	0.666667	1	0.333333	0	0.666667	0	0.133333	0	0.142857	0.857143	1	1.33333	0.444444
firstorder_Variance	0.527778	0	1	663.166	0.333333	1	0.866667	1	12	0	2	1	0.857143	0.142857	0.666667	1	0.333333	0	0.666667	0	0.133333	0	0.142857	0.857143	1	1.33333	0.444444
glcm_Autocorrelation	0.555556	0.0218684	1	107.215	0.333333	1	0.866667	1	12	0	2	1	0.857143	0.142857	0.666667	1	0.333333	0	0.666667	0	0.133333	0	0.142857	0.857143	1	1.33333	0.444444
glcm_ClusterProminence	0.611111	0.0639613	1	28049.3	0.666667	0.75	0.733333	2	9	3	1	0.4	0.9	0.1	0.333333	0.75	0.666667	0.25	0.333333	0.25	0.266667	0.6	0.1	0.9	0.75	1.41667	0.173611
glcm_ClusterShade	0.611111	0.190994	1	88.2689	0.666667	0.666667	0.666667	2	8	4	1	0.333333	0.888889	0.111111	0.333333	0.666667	0.666667	0.333333	0.333333	0.333333	0.333333	0.666667	0.111111	0.888889	0.666667	1.33333	0.222222
glcm_ClusterTendency	0.527778	0	1	51.6798	0.333333	1	0.866667	1	12	0	2	1	0.857143	0.142857	0.666667	1	0.333333	0	0.666667	0	0.133333	0	0.142857	0.857143	1	1.33333	0.444444
glcm_Contrast	0.472222	0	1	186.821	0.333333	0.916667	0.8	1	11	1	2	0.5	0.846154	0.153846	0.666667	0.916667	0.333333	0.0833333	0.666667	0.0833333	0.2	0.5	0.153846	0.846154	0.916667	1.25	0.451389
glcm_Correlation	0.527778	0.0534348	1	0.0604839	0.666667	0.75	0.733333	2	9	3	1	0.4	0.9	0.1	0.333333	0.75	0.666667	0.25	0.333333	0.25	0.266667	0.6	0.1	0.9	0.75	1.41667	0.173611
glcm_DifferenceAverage	0.527778	0	1	12.1292	0.333333	1	0.866667	1	12	0	2	1	0.857143	0.142857	0.666667	1	0.333333	0	0.666667	0	0.133333	0	0.142857	0.857143	1	1.33333	0.444444
glcm_DifferenceEntropy	0.555556	0	1	3.06123	0.333333	1	0.866667	1	12	0	2	1	0.857143	0.142857	0.666667	1	0.333333	0	0.666667	0	0.133333	0	0.142857	0.857143	1	1.33333	0.444444
glcm_DifferenceVariance	0.472222	0	1	59.1401	0.333333	0.916667	0.8	1	11	1	2	0.5	0.846154	0.153846	0.666667	0.916667	0.333333	0.0833333	0.666667	0.0833333	0.2	0.5	0.153846	0.846154	0.916667	1.25	0.451389
glcm_Id	0.527778	0	1	0.154688	0.333333	1	0.866667	1	12	0	2	1	0.857143	0.142857	0.666667	1	0.333333	0	0.666667	0	0.133333	0	0.142857	0.857143	1	1.33333	0.444444
glcm_Idm	0.527778	0	1	0.0795004	0.333333	1	0.866667	1	12	0	2	1	0.857143	0.142857	0.666667	1	0.333333	0	0.666667	0	0.133333	0	0.142857	0.857143	1	1.33333	0.444444
glcm_Idmn	0.666667	0.225281	1	0.898743	0.666667	0.833333	0.8	2	10	2	1	0.5	0.909091	0.0909091	0.333333	0.833333	0.666667	0.166667	0.333333	0.166667	0.2	0.5	0.0909091	0.909091	0.833333	1.5	0.138889
glcm_Idn	0.638889	0.150275	1	0.792661	0.666667	0.833333	0.8	2	10	2	1	0.5	0.909091	0.0909091	0.333333	0.833333	0.666667	0.166667	0.333333	0.166667	0.2	0.5	0.0909091	0.909091	0.833333	1.5	0.138889
glcm_Imc1	0.527778	0	1	-0.766556	0.333333	1	0.866667	1	12	0	2	1	0.857143	0.142857	0.666667	1	0.333333	0	0.666667	0	0.133333	0	0.142857	0.857143	1	1.33333	0.444444
glcm_Imc2	0.527778	0	1	0.997027	0.333333	1	0.866667	1	12	0	2	1	0.857143	0.142857	0.666667	1	0.333333	0	0.666667	0	0.133333	0	0.142857	0.857143	1	1.33333	0.444444
glcm_InverseVariance	0.527778	0	1	0.126599	0.666667	0.666667	0.666667	2	8	4	1	0.333333	0.888889	0.111111	0.333333	0.666667	0.666667	0.333333	0.333333	0.333333	0.333333	0.666667	0.111111	0.888889	0.666667	1.33333	0.222222
glcm_JointAverage	0.527778	0	1	9.80432	0.333333	1	0.866667	1	12	0	2	1	0.857143	0.142857	0.666667	1	0.333333	0	0.666667	0	0.133333	0	0.142857	0.857143	1	1.33333	0.444444
glcm_JointEnergy	0.583333	0	1	0.0529735	0.666667	0.75	0.733333	2	9	3	1	0.4	0.9	0.1	0.333333	0.75	0.666667	0.25	0.333333	0.25	0.266667	0.6	0.1	0.9	0.75	1.41667	0.173611
glcm_JointEntropy	0.583333	0	1	4.28634	0.666667	0.75	0.733333	2	9	3	1	0.4	0.9	0.1	0.333333	0.75	0.666667	0.25	0.333333	0.25	0.266667	0.6	0.1	0.9	0.75	1.41667	0.173611
glcm_MaximumProbability	0.611111	0.000426055	1	0.072962	0.666667	0.833333	0.8	2	10	2	1	0.5	0.909091	0.0909091	0.333333	0.833333	0.666667	0.166667	0.333333	0.166667	0.2	0.5	0.0909091	0.909091	0.833333	1.5	0.138889
glcm_MCC	0.444444	0	0.941262	0.99657	0.333333	0.833333	0.733333	1	10	2	2	0.333333	0.833333	0.166667	0.666667	0.833333	0.333333	0.166667	0.666667	0.166667	0.266667	0.666667	0.166667	0.833333	0.833333	1.16667	0.472222
glcm_SumAverage	0.527778	0	1	19.6086	0.333333	1	0.866667	1	12	0	2	1	0.857143	0.142857	0.666667	1	0.333333	0	0.666667	0	0.133333	0	0.142857	0.857143	1	1.33333	0.444444
glcm_SumEntropy	0.555556	0	1	3.22823	0.333333	1	0.866667	1	12	0	2	1	0.857143	0.142857	0.666667	1	0.333333	0	0.666667	0	0.133333	0	0.142857	0.857143	1	1.33333	0.444444
glcm_SumSquares	0.527778	0	1	24.2464	0.333333	1	0.866667	1	12	0	2	1	0.857143	0.142857	0.666667	1	0.333333	0	0.666667	0	0.133333	0	0.142857	0.857143	1	1.33333	0.444444
gldm_DependenceEntropy	0.5	0	1	3.70226	0.333333	0.916667	0.8	1	11	1	2	0.5	0.846154	0.153846	0.666667	0.916667	0.333333	0.0833333	0.666667	0.0833333	0.2	0.5	0.153846	0.846154	0.916667	1.25	0.451389
gldm_DependenceNonUniformity	0.5	0	1	12.9465	0.333333	1	0.866667	1	12	0	2	1	0.857143	0.142857	0.666667	1	0.333333	0	0.666667	0	0.133333	0	0.142857	0.857143	1	1.33333	0.444444
gldm_DependenceNonUniformityNormalized	0.5	0	1	0.809158	0.333333	1	0.866667	1	12	0	2	1	0.857143	0.142857	0.666667	1	0.333333	0	0.666667	0	0.133333	0	0.142857	0.857143	1	1.33333	0.444444
gldm_DependenceVariance	0.555556	0	1	0.134112	0.333333	1	0.866667	1	12	0	2	1	0.857143	0.142857	0.666667	1	0.333333	0	0.666667	0	0.133333	0	0.142857	0.857143	1	1.33333	0.444444
gldm_GrayLevelNonUniformity	0.527778	0	1	1.38368	0.333333	1	0.866667	1	12	0	2	1	0.857143	0.142857	0.666667	1	0.333333	0	0.666667	0	0.133333	0	0.142857	0.857143	1	1.33333	0.444444
gldm_GrayLevelVariance	0.527778	0	1	26.6209	0.333333	1	0.866667	1	12	0	2	1	0.857143	0.142857	0.666667	1	0.333333	0	0.666667	0	0.133333	0	0.142857	0.857143	1	1.33333	0.444444
gldm_HighGrayLevelEmphasis	0.527778	0	1	130.586	0.333333	1	0.866667	1	12	0	2	1	0.857143	0.142857	0.666667	1	0.333333	0	0.666667	0	0.133333	0	0.142857	0.857143	1	1.33333	0.444444
gldm_LargeDependenceEmphasis	0.555556	0	1	1.46506	0.333333	1	0.866667	1	12	0	2	1	0.857143	0.142857	0.666667	1	0.333333	0	0.666667	0	0.133333	0	0.142857	0.857143	1	1.33333	0.444444
gldm_LargeDependenceHighGrayLevelEmphasis	0.638889	0.0778788	1	326.097	0.666667	0.833333	0.8	2	10	2	1	0.5	0.909091	0.0909091	0.333333	0.833333	0.666667	0.166667	0.333333	0.166667	0.2	0.5	0.0909091	0.909091	0.833333	1.5	0.138889
gldm_LargeDependenceLowGrayLevelEmphasis	0.694444	0.385156	1	0.133589	1	0.583333	0.666667	3	7	5	0	0.375	1	0	0	0.583333	1	0.416667	0	0.416667	0.333333	0.625	0	1	0.583333	1.58333	0.173611
gldm_LowGrayLevelEmphasis	0.444444	0	0.917935	0.0890699	0.666667	0.666667	0.666667	2	8	4	1	0.333333	0.888889	0.111111	0.333333	0.666667	0.666667	0.333333	0.333333	0.333333	0.333333	0.666667	0.111111	0.888889	0.666667	1.33333	0.222222
gldm_SmallDependenceEmphasis	0.527778	0	1	0.902811	0.333333	1	0.866667	1	12	0	2	1	0.857143	0.142857	0.666667	1	0.333333	0	0.666667	0	0.133333	0	0.142857	0.857143	1	1.33333	0.444444
gldm_SmallDependenceHighGrayLevelEmphasis	0.5	0	1	108.082	0.333333	1	0.866667	1	12	0	2	1	0.857143	0.142857	0.666667	1	0.333333	0	0.666667	0	0.133333	0	0.142857	0.857143	1	1.33333	0.444444
gldm_SmallDependenceLowGrayLevelEmphasis	0.444444	0	0.941262	0.0844168	0.333333	0.833333	0.733333	1	10	2	2	0.333333	0.833333	0.166667	0.666667	0.833333	0.333333	0.166667	0.666667	0.166667	0.266667	0.666667	0.166667	0.833333	0.833333	1.16667	0.472222
glrlm_GrayLevelNonUniformity	0.5	0	1	1.33492	0.333333	1	0.866667	1	12	0	2	1	0.857143	0.142857	0.666667	1	0.333333	0	0.666667	0	0.133333	0	0.142857	0.857143	1	1.33333	0.444444
glrlm_GrayLevelNonUniformityNormalized	0.5	0	1	0.0851171	0.333333	1	0.866667	1	12	0	2	1	0.857143	0.142857	0.666667	1	0.333333	0	0.666667	0	0.133333	0	0.142857	0.857143	1	1.33333	0.444444
glrlm_GrayLevelVariance	0.527778	0	1	27.0935	0.333333	1	0.866667	1	12	0	2	1	0.857143	0.142857	0.666667	1	0.333333	0	0.666667	0	0.133333	0	0.142857	0.857143	1	1.33333	0.444444
glrlm_HighGrayLevelRunEmphasis	0.527778	0	1	131.037	0.333333	1	0.866667	1	12	0	2	1	0.857143	0.142857	0.666667	1	0.333333	0	0.666667	0	0.133333	0	0.142857	0.857143	1	1.33333	0.444444
glrlm_LongRunEmphasis	0.555556	0	1	1.0587	0.333333	1	0.866667	1	12	0	2	1	0.857143	0.142857	0.666667	1	0.333333	0	0.666667	0	0.133333	0	0.142857	0.857143	1	1.33333	0.444444
glrlm_LongRunHighGrayLevelEmphasis	0.527778	0	1	146.189	0.333333	1	0.866667	1	12	0	2	1	0.857143	0.142857	0.666667	1	0.333333	0	0.666667	0	0.133333	0	0.142857	0.857143	1	1.33333	0.444444
glrlm_LongRunLowGrayLevelEmphasis	0.416667	0	0.866219	0.0956594	0.666667	0.583333	0.6	2	7	5	1	0.285714	0.875	0.125	0.333333	0.583333	0.666667	0.416667	0.333333	0.416667	0.4	0.714286	0.125	0.875	0.583333	1.25	0.284722
glrlm_LowGrayLevelRunEmphasis	0.472222	0	0.96741	0.0900436	0.666667	0.666667	0.666667	2	8	4	1	0.333333	0.888889	0.111111	0.333333	0.666667	0.666667	0.333333	0.333333	0.333333	0.333333	0.666667	0.111111	0.888889	0.666667	1.33333	0.222222
glrlm_RunEntropy	0.527778	0	1	3.68281	0.333333	1	0.866667	1	12	0	2	1	0.857143	0.142857	0.666667	1	0.333333	0	0.666667	0	0.133333	0	0.142857	0.857143	1	1.33333	0.444444
glrlm_RunLengthNonUniformity	0.5	0	1	15.1904	0.333333	1	0.866667	1	12	0	2	1	0.857143	0.142857	0.666667	1	0.333333	0	0.666667	0	0.133333	0	0.142857	0.857143	1	1.33333	0.444444
glrlm_RunLengthNonUniformityNormalized	0.527778	0	1	0.964747	0.333333	1	0.866667	1	12	0	2	1	0.857143	0.142857	0.666667	1	0.333333	0	0.666667	0	0.133333	0	0.142857	0.857143	1	1.33333	0.444444
glrlm_RunPercentage	0.527778	0	1	0.982053	0.333333	1	0.866667	1	12	0	2	1	0.857143	0.142857	0.666667	1	0.333333	0	0.666667	0	0.133333	0	0.142857	0.857143	1	1.33333	0.444444
glrlm_RunVariance	0.583333	0	1	0.0272889	0.666667	0.75	0.733333	2	9	3	1	0.4	0.9	0.1	0.333333	0.75	0.666667	0.25	0.333333	0.25	0.266667	0.6	0.1	0.9	0.75	1.41667	0.173611
glrlm_ShortRunEmphasis	0.527778	0	1	0.985324	0.333333	1	0.866667	1	12	0	2	1	0.857143	0.142857	0.666667	1	0.333333	0	0.666667	0	0.133333	0	0.142857	0.857143	1	1.33333	0.444444
glrlm_ShortRunHighGrayLevelEmphasis	0.527778	0	1	127.493	0.333333	1	0.866667	1	12	0	2	1	0.857143	0.142857	0.666667	1	0.333333	0	0.666667	0	0.133333	0	0.142857	0.857143	1	1.33333	0.444444
glrlm_ShortRunLowGrayLevelEmphasis	0.5	0	1	0.0883071	0.666667	0.666667	0.666667	2	8	4	1	0.333333	0.888889	0.111111	0.333333	0.666667	0.666667	0.333333	0.333333	0.333333	0.333333	0.666667	0.111111	0.888889	0.666667	1.33333	0.222222
glszm_GrayLevelNonUniformity	0.444444	0	0.920489	1.32339	0.666667	0.583333	0.6	2	7	5	1	0.285714	0.875	0.125	0.333333	0.583333	0.666667	0.416667	0.333333	0.416667	0.4	0.714286	0.125	0.875	0.583333	1.25	0.284722
glszm_GrayLevelNonUniformityNormalized	0.472222	0	1	0.0816522	0.333333	0.916667	0.8	1	11	1	2	0.5	0.846154	0.153846	0.666667	0.916667	0.333333	0.0833333	0.666667	0.0833333	0.2	0.5	0.153846	0.846154	0.916667	1.25	0.451389
glszm_GrayLevelVariance	0.527778	0	1	28.4581	0.333333	1	0.866667	1	12	0	2	1	0.857143	0.142857	0.666667	1	0.333333	0	0.666667	0	0.133333	0	0.142857	0.857143	1	1.33333	0.444444
glszm_HighGrayLevelZoneEmphasis	0.527778	0	1	132.629	0.333333	1	0.866667	1	12	0	2	1	0.857143	0.142857	0.666667	1	0.333333	0	0.666667	0	0.133333	0	0.142857	0.857143	1	1.33333	0.444444
glszm_LargeAreaEmphasis	0.555556	0	1	1.25403	0.333333	1	0.866667	1	12	0	2	1	0.857143	0.142857	0.666667	1	0.333333	0	0.666667	0	0.133333	0	0.142857	0.857143	1	1.33333	0.444444
glszm_LargeAreaHighGrayLevelEmphasis	0.583333	0.0453716	1	202.305	0.333333	1	0.866667	1	12	0	2	1	0.857143	0.142857	0.666667	1	0.333333	0	0.666667	0	0.133333	0	0.142857	0.857143	1	1.33333	0.444444
glszm_LargeAreaLowGrayLevelEmphasis	0.666667	0.285209	1	0.11027	1	0.5	0.6	3	6	6	0	0.333333	1	0	0	0.5	1	0.5	0	0.5	0.4	0.666667	0	1	0.5	1.5	0.25
glszm_LowGrayLevelZoneEmphasis	0.555556	0	1	0.0791721	0.333333	1	0.866667	1	12	0	2	1	0.857143	0.142857	0.666667	1	0.333333	0	0.666667	0	0.133333	0	0.142857	0.857143	1	1.33333	0.444444
glszm_SizeZoneNonUniformity	0.5	0	1	13.3483	0.333333	1	0.866667	1	12	0	2	1	0.857143	0.142857	0.666667	1	0.333333	0	0.666667	0	0.133333	0	0.142857	0.857143	1	1.33333	0.444444
glszm_SizeZoneNonUniformityNormalized	0.5	0	1	0.881775	0.333333	0.916667	0.8	1	11	1	2	0.5	0.846154	0.153846	0.666667	0.916667	0.333333	0.0833333	0.666667	0.0833333	0.2	0.5	0.153846	0.846154	0.916667	1.25	0.451389
glszm_SmallAreaEmphasis	0.527778	0	1	0.952141	0.333333	1	0.866667	1	12	0	2	1	0.857143	0.142857	0.666667	1	0.333333	0	0.666667	0	0.133333	0	0.142857	0.857143	1	1.33333	0.444444
glszm_SmallAreaHighGrayLevelEmphasis	0.5	0	1	120.262	0.333333	1	0.866667	1	12	0	2	1	0.857143	0.142857	0.666667	1	0.333333	0	0.666667	0	0.133333	0	0.142857	0.857143	1	1.33333	0.444444
glszm_SmallAreaLowGrayLevelEmphasis	0.5	0	1	0.0737273	0.333333	1	0.866667	1	12	0	2	1	0.857143	0.142857	0.666667	1	0.333333	0	0.666667	0	0.133333	0	0.142857	0.857143	1	1.33333	0.444444
glszm_ZoneEntropy	0.527778	0	1	3.71905	0.333333	1	0.866667	1	12	0	2	1	0.857143	0.142857	0.666667	1	0.333333	0	0.666667	0	0.133333	0	0.142857	0.857143	1	1.33333	0.444444
glszm_ZonePercentage	0.527778	0	1	0.933009	0.333333	1	0.866667	1	12	0	2	1	0.857143	0.142857	0.666667	1	0.333333	0	0.666667	0	0.133333	0	0.142857	0.857143	1	1.33333	0.444444
glszm_ZoneVariance	0.611111	0.0639613	1	0.13189	0.666667	0.75	0.733333	2	9	3	1	0.4	0.9	0.1	0.333333	0.75	0.666667	0.25	0.333333	0.25	0.266667	0.6	0.1	0.9	0.75	1.41667	0.173611
ngtdm_Busyness	0.638889	0.221669	1	0.0948107	0.333333	1	0.866667	1	12	0	2	1	0.857143	0.142857	0.666667	1	0.333333	0	0.666667	0	0.133333	0	0.142857	0.857143	1	1.33333	0.444444
ngtdm_Coarseness	0.472222	0	1	0.101332	0.333333	0.916667	0.8	1	11	1	2	0.5	0.846154	0.153846	0.666667	0.916667	0.333333	0.0833333	0.666667	0.0833333	0.2	0.5	0.153846	0.846154	0.916667	1.25	0.451389
ngtdm_Complexity	0.527778	0	1	1903.21	0.333333	1	0.866667	1	12	0	2	1	0.857143	0.142857	0.666667	1	0.333333	0	0.666667	0	0.133333	0	0.142857	0.857143	1	1.33333	0.444444
ngtdm_Contrast	0.555556	0.0218684	1	2.02151	0.333333	1	0.866667	1	12	0	2	1	0.857143	0.142857	0.666667	1	0.333333	0	0.666667	0	0.133333	0	0.142857	0.857143	1	1.33333	0.444444
ngtdm_Strength	0.555556	0	1	19.5513	0.333333	1	0.866667	1	12	0	2	1	0.857143	0.142857	0.666667	1	0.333333	0	0.666667	0	0.133333	0	0.142857	0.857143	1	1.33333	0.444444
